# Supplementary material for: (1R,2R,5R,6R,9S,10S,13S,14S)-1,6,7,8,9,14,15,16,17,17-Decachloro­penta­cyclo­[12.2.1.16,9.02,13.05,10]octa­deca-7,15-diene
Source: Acta Crystallogr Sect E Struct Rep Online. 2008 Jun 13;64(Pt 7):o1249. doi: 10.1107/S1600536808016231 (PMC2961698; doi:10.1107/S1600536808016231)
Supplement: Supplementary file 1 [file e-64-o1249-sup1.cif]

##############################################################################
###                                                                        ###
###        Electronic paper (Acta Crystallographica Section E)             ###
###                                                                        ###
##############################################################################
#                                                                            #
# This CIF contains the data in a paper accepted for publication in Acta     #
# Crystallographica Section E. It conforms to the requirements of Notes      #
# for Authors for Section E, and has been peer reviewed under the auspices   #
# of the IUCr Commission on Journals.                                        #
#                                                                            #
# Full details of the Crystallographic Information File format               #
# are given in the paper "The Crystallographic Information File (CIF):       #
# a New Standard Archive File for Crystallography" by S. R. Hall, F. H.      #
# Allen and I. D. Brown [Acta Cryst. (1991), A47, 655-685].                  #
#                                                                            #
# The current version of the core CIF dictionary is obtainable from          #
# ftp://ftp.iucr.org/pub/cif_core.dic. The current version number is 2.4.    #
#                                                                            #
# Software is freely available for graphical display of the structure(s) in  #
# this CIF.  For information consult the CIF home page http://www.iucr.org/  #
# cif/home.html                                                              #
#                                                                            #
# This file may be used for bona fide research purposes within the           #
# scientific community so long as proper attribution is given to the journal # 
# article from which it was obtained.                                        #
#                                                                            #
##############################################################################
                                             
data_global
_audit_creation_method     SHELXTL-V6.0
_journal_date_recd_electronic     2008-05-20
_journal_date_accepted     2008-05-28
_journal_name_full     'Acta Crystallographica, Section E'
_journal_year     2008
_journal_volume     64
_journal_issue      7
_journal_page_first     o1249
_journal_page_last     o1249
_journal_paper_category     QO
_journal_coeditor_code     BT2716
_publ_contact_author_name
;
 Dr. Lough, Alan J.
;
_publ_contact_author_address
;
 Department of Chemistry
 University of Toronto
 Toronto
 Ontario
 Canada, M5S 3H6
;
_publ_contact_author_email     alough@chem.utoronto.ca
_publ_contact_author_fax     '416 978 8775'
_publ_contact_author_phone     '416 978 6275'
_publ_section_title
;\
(1<i>R</i>,2<i>R</i>,5<i>R</i>,6<i>R</i>,9<i>S</i>,10<i>S</i>,13<i>S</i>,\
14<i>S</i>)-1,6,7,8,9,14,15,16,17,17-Decachloropentacyclo[12.2.1.1^6,\
9^.0^2,13^.0^5,10^]octadeca-7,15-diene
;
loop_
    _publ_author_name
    _publ_author_address
    'Riddell, Nicole'
;
Wellington Laboratories,
Research Division,
Guelph, Ontario, Canada N1G 3M5
;
    'McCrindle, Robert'
;
Department of Chemistry,
University of Guelph,
Ontario, Canada N1G 2W1
;
    'Arsenault, Gilles'
;
Wellington Laboratories,
Research Division,
Guelph, Ontario, Canada N1G 3M5
;
    'Lough, Alan J'
;
Department of Chemistry,
University of Toronto,
Ontario, Canada M5S 3H6
;
data_I
_chemical_name_systematic
;
(1<i>R</i>,2<i>R</i>,5<i>R</i>,6<i>R</i>,9<i>S</i>,10S,13<i>S</i>,14S)-
1,6,7,8,9,14,15,16,17,17-
Decachloropentacyclo[12.2.1.1^6,9^.0^2,13^.0^5,10^]octadeca-7,15-diene
;
_chemical_name_common     ?
_chemical_formula_moiety     'C18 H14 Cl10'
_chemical_formula_sum     'C18 H14 Cl10'
_chemical_formula_iupac     'C18 H14 Cl10'
_chemical_formula_weight     584.79
_chemical_melting_point     ?
_symmetry_cell_setting     Orthorhombic
_symmetry_space_group_name_H-M     'P 21 21 21'
_symmetry_space_group_name_Hall     'P 2ac 2ab'
loop_
    _symmetry_equiv_pos_as_xyz
    'x, y, z'
    '-x+1/2, -y, z+1/2'
    'x+1/2, -y+1/2, -z'
    '-x, y+1/2, -z+1/2'
_cell_length_a     11.4341(2)
_cell_length_b     12.9704(3)
_cell_length_c     15.0389(4)
_cell_angle_alpha     90.00
_cell_angle_beta     90.00
_cell_angle_gamma     90.00
_cell_volume     2230.34(9)
_cell_formula_units_Z     4
_cell_measurement_reflns_used     17031
_cell_measurement_theta_min     2.7
_cell_measurement_theta_max     27.5
_cell_measurement_temperature     150.0(10)
_exptl_crystal_description     'block'
_exptl_crystal_colour     'colourless'
_exptl_crystal_size_max     0.24
_exptl_crystal_size_mid     0.20
_exptl_crystal_size_min     0.18
_exptl_crystal_density_diffrn     1.742
_exptl_crystal_density_meas     ?
_exptl_crystal_density_method     'not measured'
_exptl_crystal_F_000     1168
_exptl_absorpt_coefficient_mu     1.255
_exptl_absorpt_correction_type     'multi-scan'
_exptl_absorpt_process_details     '(SORTAV; Blessing, 1995)'
_exptl_absorpt_correction_T_min     0.720
_exptl_absorpt_correction_T_max     0.804
_exptl_special_details
;
;
_diffrn_ambient_temperature     150(2)
_diffrn_radiation_type     MoK\a
_diffrn_radiation_wavelength     0.71073
_diffrn_radiation_source     'fine-focus sealed tube'
_diffrn_radiation_monochromator     graphite
_diffrn_measurement_device_type     'Bruker--Nonius KappaCCD'
_diffrn_measurement_method     '\f scans and \w scans with \k offsets'
_diffrn_detector_area_resol_mean     9
_diffrn_reflns_number     17031
_diffrn_reflns_av_R_equivalents     0.0358
_diffrn_reflns_av_sigmaI/netI     0.0390
_diffrn_reflns_theta_min     2.71
_diffrn_reflns_theta_max     27.47
_diffrn_reflns_theta_full     27.47
_diffrn_measured_fraction_theta_max     0.999
_diffrn_measured_fraction_theta_full     0.999
_diffrn_reflns_limit_h_min     -14
_diffrn_reflns_limit_h_max     14
_diffrn_reflns_limit_k_min     -16
_diffrn_reflns_limit_k_max     16
_diffrn_reflns_limit_l_min     -19
_diffrn_reflns_limit_l_max     19
_diffrn_standards_number     0
_diffrn_standards_interval_count     ?
_diffrn_standards_interval_time     ?
_diffrn_standards_decay_%     ?
_refine_special_details
;
Refinement of <i>F</i>^2^ against ALL reflections. The weighted <i>R</i>-factor
<i>wR</i> and goodness of fit <i>S</i> are based on <i>F</i>^2^, conventional
<i>R</i>-factors <i>R</i> are based on <i>F</i>, with <i>F</i> set to zero for
negative <i>F</i>^2^. The threshold expression of <i>F</i>^2^ >
\s(<i>F</i>^2^) is used only for calculating <i>R</i>-factors(gt) <i>etc</i>.
and is not relevant to the choice of reflections for refinement.
<i>R</i>-factors based on <i>F</i>^2^ are statistically about twice as large
as those based on <i>F</i>, and <i>R</i>- factors based on ALL data will be
even larger.
;
_reflns_number_total     5087
_reflns_number_gt     4585
_reflns_threshold_expression     I>2\s(I)
_refine_ls_structure_factor_coef     Fsqd
_refine_ls_matrix_type     full
_refine_ls_R_factor_all     0.0391
_refine_ls_R_factor_gt     0.0319
_refine_ls_wR_factor_gt     0.0681
_refine_ls_wR_factor_ref     0.0720
_refine_ls_goodness_of_fit_ref     1.043
_refine_ls_restrained_S_all     1.043
_refine_ls_number_reflns     5087
_refine_ls_number_parameters     253
_refine_ls_number_restraints     0
_refine_ls_hydrogen_treatment     constr
_refine_ls_weighting_scheme     calc
_refine_ls_weighting_details
           'calc w=1/[\s^2^(Fo^2^)+(0.03P)^2^+1.1170P] where P=(Fo^2^+2Fc^2^)/3'
_atom_sites_solution_hydrogens     geom
_atom_sites_solution_primary     direct
_atom_sites_solution_secondary     difmap
_refine_ls_shift/su_max     0.001
_refine_ls_shift/su_mean     0.000
_refine_diff_density_max     0.335
_refine_diff_density_min     -0.323
_refine_ls_extinction_method     none
_refine_ls_extinction_coef     ?
_refine_ls_abs_structure_details     'Flack (1983), 2207 Friedel pairs'
_refine_ls_abs_structure_Flack     -0.01(6)
loop_
    _atom_type_symbol
    _atom_type_description
    _atom_type_scat_dispersion_real
    _atom_type_scat_dispersion_imag
    _atom_type_scat_source
    'C' 'C' 0.0033 0.0016
                         'International Tables Vol C Tables 4.2.6.8 and 6.1.1.4'
    'H' 'H' 0.0000 0.0000
                         'International Tables Vol C Tables 4.2.6.8 and 6.1.1.4'
    'Cl' 'Cl' 0.1484 0.1585
                         'International Tables Vol C Tables 4.2.6.8 and 6.1.1.4'
_computing_data_collection     'COLLECT (Nonius, 2002)'
_computing_cell_refinement     'DENZO-SMN (Otwinowski & Minor, 1997)'
_computing_data_reduction     'DENZO-SMN (Otwinowski & Minor, 1997)'
_computing_structure_solution     'SIR92 (Altomare <i>et al.</i>,  1994)'
_computing_structure_refinement     'SHELXTL (Sheldrick, 2008)'
_computing_molecular_graphics     'PLATON (Spek, 2003)'
_computing_publication_material     'SHELXTL (Sheldrick, 2008)'
loop_
    _atom_site_type_symbol
    _atom_site_label
    _atom_site_fract_x
    _atom_site_fract_y
    _atom_site_fract_z
    _atom_site_U_iso_or_equiv
    _atom_site_adp_type
    _atom_site_calc_flag
    _atom_site_refinement_flags
    _atom_site_occupancy
    _atom_site_disorder_assembly
    _atom_site_disorder_group
    Cl Cl1 0.87131(5) 0.78434(5) 0.55246(4) 0.02288(14) Uani d . 1 . .
    Cl Cl2 1.07256(5) 0.66212(5) 0.43725(5) 0.02523(14) Uani d . 1 . .
    Cl Cl3 1.14507(6) 0.81013(6) 0.25760(5) 0.03027(16) Uani d . 1 . .
    Cl Cl4 0.97237(6) 1.01756(5) 0.25571(5) 0.03129(16) Uani d . 1 . .
    Cl Cl5 1.03310(6) 0.98603(5) 0.47707(4) 0.02853(16) Uani d . 1 . .
    Cl Cl6 0.78892(6) 1.00833(5) 0.44082(5) 0.03032(16) Uani d . 1 . .
    Cl Cl7 0.68597(7) 0.61445(6) -0.03570(5) 0.03760(18) Uani d . 1 . .
    Cl Cl8 0.45590(8) 0.74067(6) 0.04705(6) 0.0468(2) Uani d . 1 . .
    Cl Cl9 0.36780(6) 0.61715(7) 0.23695(6) 0.0441(2) Uani d . 1 . .
    Cl Cl10 0.53873(7) 0.41158(6) 0.26610(5) 0.0406(2) Uani d . 1 . .
    C C1 0.7915(2) 0.78678(19) 0.37527(16) 0.0184(5) Uani d . 1 . .
    H H1A 0.7177 0.8161 0.4004 0.022 Uiso calc R 1 . .
    C C2 0.8244(2) 0.8505(2) 0.28950(17) 0.0195(5) Uani d . 1 . .
    H H2A 0.7614 0.9026 0.2790 0.023 Uiso calc R 1 . .
    C C3 0.8459(2) 0.7930(2) 0.20247(17) 0.0205(5) Uani d . 1 . .
    H H3A 0.8959 0.7325 0.2154 0.025 Uiso calc R 1 . .
    H H3B 0.8907 0.8389 0.1624 0.025 Uiso calc R 1 . .
    C C4 0.7364(2) 0.75489(19) 0.15180(17) 0.0197(5) Uani d . 1 . .
    H H4A 0.6656 0.7817 0.1818 0.024 Uiso calc R 1 . .
    H H4B 0.7378 0.7832 0.0907 0.024 Uiso calc R 1 . .
    C C5 0.7288(2) 0.63674(19) 0.14688(17) 0.0190(5) Uani d . 1 . .
    H H5A 0.8081 0.6103 0.1306 0.023 Uiso calc R 1 . .
    C C6 0.6879(2) 0.57719(19) 0.23264(17) 0.0192(5) Uani d . 1 . .
    H H6A 0.7506 0.5264 0.2479 0.023 Uiso calc R 1 . .
    C C7 0.6627(2) 0.6394(2) 0.31572(17) 0.0220(6) Uani d . 1 . .
    H H7A 0.6127 0.5982 0.3560 0.026 Uiso calc R 1 . .
    H H7B 0.6188 0.7023 0.2991 0.026 Uiso calc R 1 . .
    C C8 0.7757(2) 0.6710(2) 0.36566(17) 0.0205(5) Uani d . 1 . .
    H H8A 0.7746 0.6396 0.4257 0.025 Uiso calc R 1 . .
    H H8B 0.8440 0.6425 0.3335 0.025 Uiso calc R 1 . .
    C C9 0.8936(2) 0.81438(18) 0.43944(18) 0.0186(5) Uani d . 1 . .
    C C10 1.0060(2) 0.77145(19) 0.40053(17) 0.0194(5) Uani d . 1 . .
    C C11 1.0325(2) 0.8277(2) 0.32990(17) 0.0213(5) Uani d . 1 . .
    C C12 0.9372(2) 0.9089(2) 0.32037(17) 0.0212(5) Uani d . 1 . .
    C C13 0.9127(2) 0.93046(19) 0.42002(18) 0.0213(6) Uani d . 1 . .
    C C14 0.6406(2) 0.5965(2) 0.07546(17) 0.0239(6) Uani d . 1 . .
    C C15 0.5203(2) 0.6380(2) 0.09832(19) 0.0258(6) Uani d . 1 . .
    C C16 0.4856(2) 0.5901(2) 0.17161(19) 0.0257(6) Uani d . 1 . .
    C C17 0.5815(2) 0.5147(2) 0.19615(19) 0.0237(6) Uani d . 1 . .
    C C18 0.6255(3) 0.4837(2) 0.10393(18) 0.0252(6) Uani d . 1 . .
    H H18A 0.5664 0.4462 0.0683 0.030 Uiso calc R 1 . .
    H H18B 0.7000 0.4449 0.1056 0.030 Uiso calc R 1 . .
loop_
    _atom_site_aniso_label
    _atom_site_aniso_U_11
    _atom_site_aniso_U_22
    _atom_site_aniso_U_33
    _atom_site_aniso_U_12
    _atom_site_aniso_U_13
    _atom_site_aniso_U_23
    Cl1 0.0260(3) 0.0273(3) 0.0153(3) -0.0008(3) 0.0011(3) 0.0010(3)
    Cl2 0.0230(3) 0.0248(3) 0.0278(4) 0.0037(3) -0.0027(3) 0.0018(3)
    Cl3 0.0259(3) 0.0390(4) 0.0259(4) -0.0050(3) 0.0075(3) -0.0007(3)
    Cl4 0.0420(4) 0.0240(3) 0.0279(4) -0.0119(3) -0.0062(3) 0.0095(3)
    Cl5 0.0351(4) 0.0252(3) 0.0253(3) -0.0091(3) -0.0081(3) -0.0011(3)
    Cl6 0.0369(4) 0.0227(3) 0.0313(4) 0.0081(3) -0.0059(3) -0.0054(3)
    Cl7 0.0549(5) 0.0391(4) 0.0189(3) -0.0113(4) 0.0010(3) -0.0043(3)
    Cl8 0.0578(5) 0.0361(4) 0.0465(5) 0.0171(4) -0.0290(4) -0.0059(4)
    Cl9 0.0230(3) 0.0645(5) 0.0447(5) -0.0044(4) 0.0035(3) -0.0276(4)
    Cl10 0.0526(5) 0.0323(4) 0.0367(4) -0.0228(4) -0.0016(4) 0.0057(3)
    C1 0.0190(12) 0.0201(12) 0.0160(13) -0.0019(10) -0.0024(10) 0.0008(10)
    C2 0.0224(12) 0.0174(12) 0.0188(13) 0.0012(10) -0.0026(10) 0.0015(10)
    C3 0.0218(12) 0.0225(13) 0.0172(13) -0.0028(11) -0.0007(10) 0.0013(11)
    C4 0.0257(13) 0.0186(13) 0.0150(13) -0.0049(10) -0.0029(10) 0.0019(10)
    C5 0.0192(12) 0.0185(12) 0.0193(13) 0.0009(10) -0.0015(10) -0.0029(10)
    C6 0.0196(11) 0.0190(12) 0.0190(13) -0.0015(10) -0.0026(10) 0.0016(10)
    C7 0.0190(12) 0.0259(14) 0.0210(13) -0.0058(11) -0.0003(10) 0.0021(11)
    C8 0.0223(13) 0.0207(13) 0.0186(13) -0.0022(11) -0.0013(11) 0.0016(11)
    C9 0.0220(12) 0.0174(12) 0.0163(12) 0.0005(9) -0.0007(10) 0.0028(10)
    C10 0.0191(12) 0.0195(12) 0.0197(13) -0.0007(10) -0.0037(10) -0.0010(10)
    C11 0.0195(12) 0.0233(13) 0.0210(14) -0.0045(11) 0.0010(11) -0.0051(11)
    C12 0.0276(14) 0.0182(12) 0.0179(13) -0.0045(11) -0.0028(11) 0.0036(10)
    C13 0.0235(12) 0.0185(13) 0.0220(15) -0.0008(11) -0.0020(10) -0.0028(10)
    C14 0.0306(14) 0.0222(13) 0.0190(14) 0.0001(12) -0.0026(11) -0.0034(11)
    C15 0.0246(13) 0.0214(13) 0.0315(16) 0.0026(11) -0.0145(12) -0.0078(11)
    C16 0.0179(12) 0.0310(15) 0.0282(16) -0.0047(12) -0.0035(11) -0.0109(12)
    C17 0.0262(13) 0.0181(12) 0.0267(15) -0.0055(11) 0.0001(11) -0.0004(11)
    C18 0.0299(14) 0.0196(13) 0.0261(14) -0.0021(12) -0.0017(12) -0.0036(11)
_geom_special_details
;
All e.s.d.'s (except the e.s.d. in the dihedral angle between two l.s. planes)
are estimated using the full covariance matrix. The cell e.s.d.'s are taken
into account individually in the estimation of e.s.d.'s in distances, angles
and torsion angles; correlations between e.s.d.'s in cell parameters are only
used when they are defined by crystal symmetry. An approximate (isotropic)
treatment of cell e.s.d.'s is used for estimating e.s.d.'s involving l.s.
planes.
;
loop_
    _geom_bond_atom_site_label_1
    _geom_bond_atom_site_label_2
    _geom_bond_site_symmetry_2
    _geom_bond_distance
    _geom_bond_publ_flag
    Cl1 C9 . 1.762(3) ?
    Cl2 C10 . 1.701(3) ?
    Cl3 C11 . 1.700(3) ?
    Cl4 C12 . 1.758(3) ?
    Cl5 C13 . 1.775(3) ?
    Cl6 C13 . 1.766(3) ?
    Cl7 C14 . 1.766(3) ?
    Cl8 C15 . 1.706(3) ?
    Cl9 C16 . 1.704(3) ?
    Cl10 C17 . 1.771(3) ?
    C1 C8 . 1.519(3) ?
    C1 C9 . 1.557(3) ?
    C1 C2 . 1.577(3) ?
    C1 H1A . 1.0000 ?
    C2 C3 . 1.526(4) ?
    C2 C12 . 1.567(4) ?
    C2 H2A . 1.0000 ?
    C3 C4 . 1.547(3) ?
    C3 H3A . 0.9900 ?
    C3 H3B . 0.9900 ?
    C4 C5 . 1.537(3) ?
    C4 H4A . 0.9900 ?
    C4 H4B . 0.9900 ?
    C5 C14 . 1.563(4) ?
    C5 C6 . 1.574(3) ?
    C5 H5A . 1.0000 ?
    C6 C7 . 1.515(4) ?
    C6 C17 . 1.562(3) ?
    C6 H6A . 1.0000 ?
    C7 C8 . 1.550(3) ?
    C7 H7A . 0.9900 ?
    C7 H7B . 0.9900 ?
    C8 H8A . 0.9900 ?
    C8 H8B . 0.9900 ?
    C9 C10 . 1.518(3) ?
    C9 C13 . 1.549(3) ?
    C10 C11 . 1.324(4) ?
    C11 C12 . 1.522(4) ?
    C12 C13 . 1.550(4) ?
    C14 C15 . 1.517(4) ?
    C14 C18 . 1.534(4) ?
    C15 C16 . 1.326(4) ?
    C16 C17 . 1.514(4) ?
    C17 C18 . 1.529(4) ?
    C18 H18A . 0.9900 ?
    C18 H18B . 0.9900 ?
loop_
    _geom_angle_atom_site_label_1
    _geom_angle_atom_site_label_2
    _geom_angle_atom_site_label_3
    _geom_angle_site_symmetry_1
    _geom_angle_site_symmetry_3
    _geom_angle
    _geom_angle_publ_flag
    C8 C1 C9 . . 112.1(2) ?
    C8 C1 C2 . . 117.9(2) ?
    C9 C1 C2 . . 102.00(19) ?
    C8 C1 H1A . . 108.1 ?
    C9 C1 H1A . . 108.1 ?
    C2 C1 H1A . . 108.1 ?
    C3 C2 C12 . . 110.9(2) ?
    C3 C2 C1 . . 118.9(2) ?
    C12 C2 C1 . . 101.96(19) ?
    C3 C2 H2A . . 108.2 ?
    C12 C2 H2A . . 108.2 ?
    C1 C2 H2A . . 108.2 ?
    C2 C3 C4 . . 116.6(2) ?
    C2 C3 H3A . . 108.1 ?
    C4 C3 H3A . . 108.1 ?
    C2 C3 H3B . . 108.1 ?
    C4 C3 H3B . . 108.1 ?
    H3A C3 H3B . . 107.3 ?
    C5 C4 C3 . . 112.9(2) ?
    C5 C4 H4A . . 109.0 ?
    C3 C4 H4A . . 109.0 ?
    C5 C4 H4B . . 109.0 ?
    C3 C4 H4B . . 109.0 ?
    H4A C4 H4B . . 107.8 ?
    C4 C5 C14 . . 113.8(2) ?
    C4 C5 C6 . . 117.8(2) ?
    C14 C5 C6 . . 101.98(19) ?
    C4 C5 H5A . . 107.6 ?
    C14 C5 H5A . . 107.6 ?
    C6 C5 H5A . . 107.6 ?
    C7 C6 C17 . . 114.7(2) ?
    C7 C6 C5 . . 118.1(2) ?
    C17 C6 C5 . . 101.4(2) ?
    C7 C6 H6A . . 107.3 ?
    C17 C6 H6A . . 107.3 ?
    C5 C6 H6A . . 107.3 ?
    C6 C7 C8 . . 112.5(2) ?
    C6 C7 H7A . . 109.1 ?
    C8 C7 H7A . . 109.1 ?
    C6 C7 H7B . . 109.1 ?
    C8 C7 H7B . . 109.1 ?
    H7A C7 H7B . . 107.8 ?
    C1 C8 C7 . . 114.0(2) ?
    C1 C8 H8A . . 108.8 ?
    C7 C8 H8A . . 108.8 ?
    C1 C8 H8B . . 108.8 ?
    C7 C8 H8B . . 108.8 ?
    H8A C8 H8B . . 107.6 ?
    C10 C9 C13 . . 99.5(2) ?
    C10 C9 C1 . . 108.2(2) ?
    C13 C9 C1 . . 102.2(2) ?
    C10 C9 Cl1 . . 114.42(17) ?
    C13 C9 Cl1 . . 114.65(18) ?
    C1 C9 Cl1 . . 116.00(18) ?
    C11 C10 C9 . . 107.5(2) ?
    C11 C10 Cl2 . . 128.1(2) ?
    C9 C10 Cl2 . . 124.01(19) ?
    C10 C11 C12 . . 107.0(2) ?
    C10 C11 Cl3 . . 127.8(2) ?
    C12 C11 Cl3 . . 125.06(19) ?
    C11 C12 C13 . . 99.4(2) ?
    C11 C12 C2 . . 106.4(2) ?
    C13 C12 C2 . . 103.0(2) ?
    C11 C12 Cl4 . . 116.30(19) ?
    C13 C12 Cl4 . . 115.59(18) ?
    C2 C12 Cl4 . . 114.32(18) ?
    C9 C13 C12 . . 91.88(19) ?
    C9 C13 Cl6 . . 114.20(18) ?
    C12 C13 Cl6 . . 114.79(18) ?
    C9 C13 Cl5 . . 114.36(18) ?
    C12 C13 Cl5 . . 113.56(18) ?
    Cl6 C13 Cl5 . . 107.68(13) ?
    C15 C14 C18 . . 100.0(2) ?
    C15 C14 C5 . . 108.1(2) ?
    C18 C14 C5 . . 101.5(2) ?
    C15 C14 Cl7 . . 115.73(19) ?
    C18 C14 Cl7 . . 115.04(18) ?
    C5 C14 Cl7 . . 114.65(19) ?
    C16 C15 C14 . . 107.1(2) ?
    C16 C15 Cl8 . . 127.8(2) ?
    C14 C15 Cl8 . . 124.5(2) ?
    C15 C16 C17 . . 106.8(2) ?
    C15 C16 Cl9 . . 128.3(2) ?
    C17 C16 Cl9 . . 124.4(2) ?
    C16 C17 C18 . . 100.8(2) ?
    C16 C17 C6 . . 108.4(2) ?
    C18 C17 C6 . . 101.5(2) ?
    C16 C17 Cl10 . . 115.6(2) ?
    C18 C17 Cl10 . . 115.51(19) ?
    C6 C17 Cl10 . . 113.47(19) ?
    C17 C18 C14 . . 92.2(2) ?
    C17 C18 H18A . . 113.2 ?
    C14 C18 H18A . . 113.2 ?
    C17 C18 H18B . . 113.2 ?
    C14 C18 H18B . . 113.2 ?
    H18A C18 H18B . . 110.6 ?
