# Supplementary material for: (1R,2R,5R,6R,9S,10S,13S,14S)-1,6,7,8,9,14,15,16,17,17-Decachloro­penta­cyclo­[12.2.1.16,9.02,13.05,10]octa­deca-7,15-diene
Source: Acta Crystallogr Sect E Struct Rep Online. 2008 Jun 13;64(Pt 7):o1249. doi: 10.1107/S1600536808016231 (PMC2961698; doi:10.1107/S1600536808016231)
Supplement: Supplementary file 2 [file e-64-o1249-Isup2.hkl]

# 
# h,k,l, Fc-squared, Fo-squared, sigma(Fo-squared) and status flag 
# 
data_I
_shelx_title ' k0892 in P2(1)2(1)2(1)' 
_shelx_refln_list_code          4 
_shelx_F_calc_maximum      216.62 
_exptl_crystal_F_000      1168.00 
_reflns_d_resolution_high  0.7704 
 
loop_ 
 _symmetry_equiv_pos_as_xyz 
 'x, y, z' 
 '-x+1/2, -y, z+1/2' 
 'x+1/2, -y+1/2, -z' 
 '-x, y+1/2, -z+1/2' 
 
_cell_length_a    11.4341 
_cell_length_b    12.9704 
_cell_length_c    15.0389 
_cell_angle_alpha  90.000 
_cell_angle_beta   90.000 
_cell_angle_gamma  90.000 
 
_shelx_F_squared_multiplier     1.000 
 
loop_ 
 _refln_index_h 
 _refln_index_k 
 _refln_index_l 
 _refln_F_squared_calc 
 _refln_F_squared_meas 
 _refln_F_squared_sigma 
 _refln_observed_status 
   2   0   0    12156.47    12828.89    239.95 o 
   4   0   0       14.73       12.17      5.94 o 
   6   0   0     4205.42     4398.93     91.94 o 
   8   0   0       63.70       89.38     12.45 o 
  10   0   0     1998.66     1866.77     57.53 o 
  12   0   0     2995.51     3236.86    140.07 o 
  14   0   0      490.28      505.96     60.85 o 
   2   1   0     2449.32     2246.19     32.57 o 
   3   1   0       50.77       61.12      7.42 o 
   4   1   0     2417.97     2365.14     48.76 o 
   5   1   0       12.59       32.57      4.84 o 
   6   1   0      979.85      964.98     18.22 o 
   7   1   0     3006.29     2857.10     45.21 o 
   8   1   0       14.90       14.09      6.57 o 
   9   1   0      546.08      521.74     15.18 o 
  10   1   0     2362.83     2362.30     47.93 o 
  11   1   0       14.55       11.18      6.10 o 
  12   1   0       56.77       34.67     11.27 o 
  13   1   0      439.28      310.50     32.60 o 
  14   1   0      889.37      884.08    128.55 o 
   0   2   0      169.50      174.79      4.90 o 
   1   2   0    24831.88    25549.49    413.41 o 
   2   2   0     4055.19     3968.05     56.97 o 
   3   2   0    36638.43    36691.48   3848.97 o 
   4   2   0    11798.08    11465.17    173.12 o 
   5   2   0      587.84      527.46     10.87 o 
   6   2   0       67.03       59.70      3.46 o 
   7   2   0     9115.22     9618.54    134.60 o 
   8   2   0     1228.43     1195.27     29.35 o 
   9   2   0      181.80      210.95      8.36 o 
  10   2   0     1181.69     1205.25     31.14 o 
  11   2   0      170.57      162.24      8.30 o 
  12   2   0      264.01      229.80     22.43 o 
  13   2   0       46.37       49.50     15.89 o 
  14   2   0      475.71      370.68     37.54 o 
   1   3   0      645.75      618.25     11.58 o 
   2   3   0     2622.20     2813.84     42.84 o 
   3   3   0    21708.65    22182.14    365.10 o 
   4   3   0     2546.86     2698.42    213.66 o 
   5   3   0        0.19        3.52      5.48 o 
   6   3   0     1386.91     1314.61     32.21 o 
   7   3   0     2196.39     2160.71     46.35 o 
   8   3   0        0.98       -7.88      7.88 o 
   9   3   0      188.68      176.01     13.06 o 
  10   3   0       33.14       29.52      9.14 o 
  11   3   0      327.37      332.91     19.16 o 
  12   3   0      225.57      264.12     30.15 o 
  13   3   0       83.00       31.22     35.30 o 
  14   3   0      159.60       99.25     27.14 o 
   0   4   0     1190.20     1088.58     22.85 o 
   1   4   0     5707.29     5990.38     87.44 o 
   2   4   0     4828.62     4839.12     95.99 o 
   3   4   0     1216.31     1167.19     20.58 o 
   4   4   0     7637.86     8129.14    131.13 o 
   5   4   0      417.38      472.40     15.80 o 
   6   4   0       77.27       78.46      7.56 o 
   7   4   0     6668.13     6944.83    132.04 o 
   8   4   0      811.84      801.52     25.34 o 
   9   4   0       25.29       34.46      9.49 o 
  10   4   0       48.42       34.63      9.68 o 
  11   4   0     1755.92     1860.24     54.61 o 
  12   4   0      997.65      888.15     70.44 o 
  13   4   0      296.33      227.24     24.96 o 
  14   4   0       52.89       31.60     23.94 o 
   1   5   0    10235.64    11022.28    143.49 o 
   2   5   0     4853.42     5073.08     76.28 o 
   3   5   0     1776.44     1752.17     29.36 o 
   4   5   0     3457.46     3841.16     64.94 o 
   5   5   0      912.51      757.12     15.12 o 
   6   5   0      100.47      133.73      9.02 o 
   7   5   0     1478.82     1607.09     39.88 o 
   8   5   0      134.00       75.23      9.73 o 
   9   5   0     1553.80     1633.06     42.19 o 
  10   5   0      244.79      220.68     23.74 o 
  11   5   0      554.14      478.80     35.57 o 
  12   5   0      203.04      286.67     57.23 o 
  13   5   0       25.20        9.66     16.67 o 
  14   5   0       11.97       42.95     56.37 o 
   0   6   0     3625.36     3561.17    101.03 o 
   1   6   0      706.77      587.45     12.67 o 
   2   6   0      220.14      255.46      7.50 o 
   3   6   0      373.61      377.86     10.82 o 
   4   6   0       11.12       -3.61      3.61 o 
   5   6   0     3568.07     3546.11     61.00 o 
   6   6   0      119.60      129.23      6.49 o 
   7   6   0       23.20       35.33     11.95 o 
   8   6   0       21.43        8.44      8.71 o 
   9   6   0      117.64      145.54     18.21 o 
  10   6   0       23.76       11.50     12.07 o 
  11   6   0      261.16      343.34     32.60 o 
  12   6   0       17.37        2.13     14.79 o 
  13   6   0       48.72       68.44     33.87 o 
   1   7   0      182.39      268.54     14.32 o 
   2   7   0     6670.59     6782.29     93.40 o 
   3   7   0      688.75      829.77     15.99 o 
   4   7   0    13984.67    14958.13    211.33 o 
   5   7   0      111.68       74.43      6.38 o 
   6   7   0     2087.10     2173.67     40.86 o 
   7   7   0      542.37      497.83     20.05 o 
   8   7   0     3756.48     3868.53     86.95 o 
   9   7   0      311.85      266.21     30.59 o 
  10   7   0      700.35      784.25     42.63 o 
  11   7   0        6.83       -8.64     14.22 o 
  12   7   0      332.49      364.40    121.69 o 
  13   7   0       26.05       34.14     26.07 o 
   0   8   0     9951.06    10147.56    216.87 o 
   1   8   0     5474.01     5679.33     79.25 o 
   2   8   0       45.68       30.56      4.69 o 
   3   8   0     3718.09     3717.99     59.36 o 
   4   8   0     4497.25     4762.40     69.20 o 
   5   8   0      165.40      158.91     10.30 o 
   6   8   0      465.16      440.11     13.89 o 
   7   8   0        9.41       16.67      3.46 o 
   8   8   0       30.77       25.01      8.84 o 
   9   8   0      361.42      351.16     20.65 o 
  10   8   0        8.87        9.61     12.62 o 
  11   8   0       31.95       29.98     21.84 o 
  12   8   0      442.09      396.00     61.74 o 
  13   8   0      108.65       87.79     39.27 o 
   1   9   0     1031.90     1065.33     22.81 o 
   2   9   0      848.66      893.82     19.18 o 
   3   9   0      880.72      880.93     20.77 o 
   4   9   0     2474.65     2474.83     41.80 o 
   5   9   0      601.65      560.33     17.82 o 
   6   9   0     5054.15     5251.92     89.91 o 
   7   9   0      326.35      335.77     10.90 o 
   8   9   0        0.05        1.86      7.38 o 
   9   9   0     2270.34     2349.33     76.23 o 
  10   9   0      455.78      490.47     41.23 o 
  11   9   0      913.01      873.35     62.25 o 
  12   9   0      206.92      202.13     54.88 o 
   0  10   0     7781.81     7897.76    174.71 o 
   1  10   0     2388.06     2512.52     46.59 o 
   2  10   0       90.71       95.12      7.29 o 
   3  10   0        0.18        2.49      5.64 o 
   4  10   0      330.86      335.14     15.61 o 
   5  10   0        7.28       14.77      5.66 o 
   6  10   0     1264.22     1287.15     29.27 o 
   7  10   0        5.27        7.94      5.98 o 
   8  10   0      517.63      434.55     26.96 o 
   9  10   0       87.72       29.68     20.60 o 
  10  10   0        4.60        9.42     28.02 o 
  11  10   0      187.45      210.44     36.63 o 
   1  11   0      373.57      347.41     14.66 o 
   2  11   0        8.31       -6.82     10.03 o 
   3  11   0     1904.83     1957.41     37.92 o 
   4  11   0        1.12       -0.58      7.05 o 
   5  11   0      166.82      153.78     15.46 o 
   6  11   0     4575.70     4866.78    109.03 o 
   7  11   0      280.29      275.82     28.03 o 
   8  11   0      977.90     1048.44     56.77 o 
   9  11   0     1254.47     1304.12     90.38 o 
  10  11   0       93.13       33.71     26.65 o 
  11  11   0        2.30       15.71     39.17 o 
   0  12   0     3678.82     3720.59    105.94 o 
   1  12   0       89.22       64.52      9.18 o 
   2  12   0     2853.49     2862.12     58.96 o 
   3  12   0      184.97      193.31     13.06 o 
   4  12   0     3971.42     4099.77     79.33 o 
   5  12   0      508.69      480.11     21.07 o 
   6  12   0      669.99      681.77     28.86 o 
   7  12   0      122.29      118.09     25.27 o 
   8  12   0      546.17      581.14     48.02 o 
   9  12   0       75.12       90.48     33.25 o 
  10  12   0       25.14      108.58     37.34 o 
   1  13   0     1526.20     1573.73     43.49 o 
   2  13   0     1563.98     1500.08     45.85 o 
   3  13   0        0.96        3.74     14.57 o 
   4  13   0        2.02      -16.60     16.60 o 
   5  13   0       10.09       13.34     15.99 o 
   6  13   0        9.29       -3.73     31.34 o 
   7  13   0       11.32       14.48     43.75 o 
   8  13   0        0.08      -30.27     30.27 o 
   9  13   0      540.56      493.55     49.25 o 
   0  14   0      388.56      369.46     46.83 o 
   1  14   0      565.88      619.33     42.48 o 
   2  14   0       74.05       65.33     36.14 o 
   3  14   0      747.00      795.98     49.03 o 
   4  14   0       30.12       36.26     17.78 o 
   5  14   0       40.65       27.94     34.60 o 
   6  14   0      222.52      169.95     55.58 o 
   7  14   0       28.90       13.68     25.34 o 
   8  14   0      137.51      126.89     32.39 o 
   1  15   0        6.08      -13.51     48.87 o 
   2  15   0       32.57       53.64     28.28 o 
   3  15   0      482.61      529.38     77.20 o 
   4  15   0      730.63      627.47     48.27 o 
   6  15   0     1060.85     1123.28    109.17 o 
   0  16   0       54.14      -24.16     44.24 o 
   1  16   0        5.35       47.67     26.73 o 
   2  16   0      527.04      456.15     46.58 o 
   3  16   0      143.15       51.17     25.68 o 
   4  16   0       88.15       84.31     45.44 o 
   2   0   1    11099.55    11311.07    166.92 o 
   3   0   1        1.00        3.53      2.23 o 
   4   0   1    40980.48    39850.41    902.78 o 
   5   0   1     2200.74     2038.55     33.16 o 
   6   0   1     2672.07     2715.23     43.38 o 
   7   0   1      494.67      509.45     11.58 o 
   8   0   1     5808.15     5999.17    153.79 o 
   9   0   1      324.63      324.33     11.68 o 
  10   0   1      784.94      776.36     19.70 o 
  11   0   1      281.38      265.17     11.84 o 
  12   0   1        3.22        6.36      6.65 o 
  13   0   1      311.23      224.62     29.59 o 
  14   0   1      224.14      125.24     28.22 o 
 -14   1   1      525.29      421.97     39.19 o 
 -13   1   1      876.11      890.86     44.39 o 
 -12   1   1      266.75      233.63     13.30 o 
 -11   1   1      425.77      410.39     13.97 o 
 -10   1   1      229.32      233.21      8.64 o 
  -9   1   1     2825.26     3048.85     48.73 o 
  -8   1   1      542.72      528.28     16.78 o 
  -7   1   1      412.40      369.59     11.07 o 
  -6   1   1    10638.36    11272.16    173.80 o 
  -5   1   1     1137.57     1102.18     28.53 o 
  -4   1   1     9574.13     9567.97    164.25 o 
  -3   1   1    19127.15    19040.23    310.96 o 
  -2   1   1     6190.66     6105.84     85.10 o 
  -1   1   1      994.50      874.36     64.02 o 
   1   1   1     1154.98     1081.94     18.91 o 
   2   1   1     6150.56     6159.84     85.79 o 
   3   1   1    19119.40    19376.98    260.84 o 
   4   1   1     9527.99     9469.15    125.67 o 
   5   1   1     1131.46     1087.08     19.36 o 
   6   1   1    10611.20    11182.06    143.91 o 
   7   1   1      400.23      350.19      8.84 o 
   8   1   1      552.34      543.88     18.30 o 
   9   1   1     2787.47     2918.01     57.16 o 
  10   1   1      231.56      218.64     11.95 o 
  11   1   1      449.28      413.25     21.60 o 
  12   1   1      264.67      216.03     16.49 o 
  13   1   1      881.48      786.53     78.84 o 
  14   1   1      526.43      430.70     42.90 o 
 -14   2   1      157.63      113.60     29.69 o 
 -13   2   1      269.13      234.61     22.17 o 
 -12   2   1      164.69      123.60     11.69 o 
 -11   2   1      117.62       97.98     17.09 o 
 -10   2   1     1324.39     1345.50     25.51 o 
  -9   2   1     1120.49     1123.79     24.27 o 
  -8   2   1     1961.31     1946.68     33.72 o 
  -7   2   1      640.17      681.00     14.10 o 
  -6   2   1     2632.20     2615.34     43.23 o 
  -5   2   1      659.58      601.60     18.27 o 
  -4   2   1      400.50      376.29     10.12 o 
  -3   2   1     7803.60     7668.89    133.54 o 
  -2   2   1     2435.44     2472.38     47.97 o 
  -1   2   1    12119.50    12261.57    180.69 o 
   0   2   1      238.90      241.88      5.55 o 
   1   2   1    11876.80    11913.92    161.10 o 
   2   2   1     2437.99     2499.77     34.08 o 
   3   2   1     7781.30     7637.11    106.94 o 
   4   2   1      427.80      404.26     10.43 o 
   5   2   1      657.96      597.06     11.75 o 
   6   2   1     2662.71     2619.41     41.42 o 
   7   2   1      626.96      646.47     14.63 o 
   8   2   1     1909.48     1976.89     34.25 o 
   9   2   1     1135.48     1112.41     23.37 o 
  10   2   1     1321.70     1324.58     31.52 o 
  11   2   1      122.78       99.04      9.75 o 
  12   2   1      162.14      113.97     18.86 o 
  13   2   1      268.51      238.01     22.39 o 
  14   2   1      159.17      151.21     29.22 o 
 -14   3   1      134.51       83.07     27.59 o 
 -13   3   1      125.19       95.17     19.52 o 
 -12   3   1      109.25       81.93     20.90 o 
 -11   3   1      573.11      588.63     35.39 o 
 -10   3   1     3551.68     3945.58    112.47 o 
  -9   3   1     1144.49     1123.67     42.29 o 
  -8   3   1     1758.61     1704.02     49.06 o 
  -7   3   1     5567.67     5736.09    107.45 o 
  -6   3   1     2672.65     2938.56     66.65 o 
  -5   3   1     5871.21     6174.07    110.28 o 
  -4   3   1     1225.55     1174.75     25.61 o 
  -3   3   1     1072.94     1064.86     23.89 o 
  -2   3   1    11815.01    11627.35    159.44 o 
  -1   3   1     7539.60     7395.12    103.75 o 
   0   3   1     2814.81     2870.87     39.15 o 
   1   3   1     7589.31     7462.40     97.32 o 
   2   3   1    11807.15    11724.31    147.80 o 
   3   3   1     1111.00     1134.89     19.81 o 
   4   3   1     1164.49     1134.60     20.23 o 
   5   3   1     5902.64     6212.55     90.22 o 
   6   3   1     2712.25     3006.29     42.84 o 
   7   3   1     5505.56     5737.05     79.16 o 
   8   3   1     1710.67     1677.36     29.49 o 
   9   3   1     1161.74     1156.61     32.01 o 
  10   3   1     3531.79     3825.88     98.03 o 
  11   3   1      563.23      518.13     40.34 o 
  12   3   1      106.29      144.56     44.44 o 
  13   3   1      123.80       93.78     25.05 o 
  14   3   1      133.66      111.03     29.13 o 
 -14   4   1      126.62       93.27     58.96 o 
 -13   4   1      167.20      131.78     18.93 o 
 -12   4   1      655.09      658.41     29.56 o 
 -11   4   1      788.33      892.85     42.99 o 
 -10   4   1       22.66       22.29     12.70 o 
  -9   4   1      241.38      203.57     17.42 o 
  -8   4   1     4448.73     4770.86     96.37 o 
  -7   4   1     2464.67     2441.61     76.61 o 
  -6   4   1     7038.73     7441.61    155.21 o 
  -5   4   1     2591.65     2792.29     62.73 o 
  -4   4   1     2115.50     2203.84     92.28 o 
  -3   4   1     2478.82     2519.43     39.42 o 
  -2   4   1     1639.95     1649.35     31.61 o 
  -1   4   1     7918.35     7815.95    112.17 o 
   0   4   1     3183.95     3141.48     44.27 o 
   1   4   1     7880.87     7718.27    100.78 o 
   2   4   1     1641.55     1671.38     24.83 o 
   3   4   1     2459.57     2482.49     38.81 o 
   4   4   1     2104.89     2187.48     29.47 o 
   5   4   1     2575.39     2815.46     45.39 o 
   6   4   1     6949.69     7417.57     98.31 o 
   7   4   1     2476.19     2532.15     47.67 o 
   8   4   1     4465.75     4621.87     94.38 o 
   9   4   1      238.28      212.33     14.75 o 
  10   4   1       22.18       34.13     13.39 o 
  11   4   1      763.84      788.85     50.13 o 
  12   4   1      654.05      708.58     92.26 o 
  13   4   1      170.04      135.94     66.07 o 
  14   4   1      132.51      109.66     43.35 o 
 -14   5   1       52.21       31.84     20.44 o 
 -13   5   1      805.37      861.09     47.05 o 
 -12   5   1      437.61      530.28    107.15 o 
 -11   5   1      747.84      712.03     50.73 o 
 -10   5   1      219.98      202.49     24.61 o 
  -9   5   1     1504.06     1427.40     38.71 o 
  -8   5   1     1928.30     1925.40     47.18 o 
  -7   5   1     1712.25     1846.83     49.19 o 
  -6   5   1     1422.86     1413.93     31.81 o 
  -5   5   1     6310.10     6624.45    118.70 o 
  -4   5   1      528.41      484.30     11.32 o 
  -3   5   1     3045.06     3002.29     48.32 o 
  -2   5   1      444.17      435.40     10.68 o 
  -1   5   1     6249.31     6118.32     88.19 o 
   0   5   1      748.68      772.75     14.12 o 
   1   5   1     6198.16     6097.93     84.42 o 
   2   5   1      433.25      428.75     10.93 o 
   3   5   1     3012.51     2935.53     47.12 o 
   4   5   1      525.88      489.23     10.65 o 
   5   5   1     6416.63     6554.63    186.82 o 
   6   5   1     1466.27     1483.23     32.16 o 
   7   5   1     1729.81     1804.55     38.78 o 
   8   5   1     1927.17     2017.10     48.56 o 
   9   5   1     1501.95     1401.08     52.91 o 
  10   5   1      224.51      212.60     15.14 o 
  11   5   1      749.35      749.64     37.58 o 
  12   5   1      440.48      474.91     30.75 o 
  13   5   1      809.65      912.60     90.47 o 
  14   5   1       54.13       55.18     43.05 o 
 -13   6   1      185.81      136.35     32.81 o 
 -12   6   1       33.97       36.05     20.63 o 
 -11   6   1      915.16      880.55     60.30 o 
 -10   6   1      945.99      994.74     35.66 o 
  -9   6   1      119.64      154.69     20.02 o 
  -8   6   1     1908.69     1911.23     70.13 o 
  -7   6   1     3562.87     3581.15     88.12 o 
  -6   6   1     1004.70     1033.55     26.42 o 
  -5   6   1     4173.17     4336.40     81.07 o 
  -4   6   1     3533.86     3505.73     54.78 o 
  -3   6   1      456.61      473.38     15.92 o 
  -2   6   1     1953.37     1930.82     32.94 o 
  -1   6   1    15682.73    15830.17    203.04 o 
   0   6   1     2918.16     3068.86     45.04 o 
   1   6   1    15714.99    15859.66    216.93 o 
   2   6   1     1943.04     1905.97     32.61 o 
   3   6   1      442.31      460.88     10.07 o 
   4   6   1     3549.75     3572.75     55.66 o 
   5   6   1     4096.53     4360.97     61.29 o 
   6   6   1      987.58     1010.03     21.39 o 
   7   6   1     3545.57     3604.66     72.06 o 
   8   6   1     1909.14     1898.88     43.26 o 
   9   6   1      116.07      125.87     11.69 o 
  10   6   1      938.27      983.59     33.65 o 
  11   6   1      917.47      903.66     41.08 o 
  12   6   1       35.23       21.70     15.80 o 
  13   6   1      191.20      191.72     53.79 o 
 -13   7   1      133.91       74.70     45.98 o 
 -12   7   1       55.80       73.90     24.41 o 
 -11   7   1      113.87      119.86     18.93 o 
 -10   7   1      273.34      289.25     28.71 o 
  -9   7   1      216.38      164.36     18.76 o 
  -8   7   1      447.84      427.16     19.97 o 
  -7   7   1      279.89      292.72     12.82 o 
  -6   7   1       33.99       47.85      7.26 o 
  -5   7   1     2969.51     3030.51     55.11 o 
  -4   7   1       87.24       76.58      8.34 o 
  -3   7   1      922.96      883.64     21.09 o 
  -2   7   1     1568.42     1471.92     24.64 o 
  -1   7   1      883.71      916.82     19.43 o 
   0   7   1    17323.76    18126.78    232.79 o 
   1   7   1      880.96      928.13     17.29 o 
   2   7   1     1554.16     1470.40     27.11 o 
   3   7   1      922.32      902.08     20.05 o 
   4   7   1       86.00       90.68      4.08 o 
   5   7   1     2950.34     3098.81     51.93 o 
   6   7   1       33.57       40.65      5.91 o 
   7   7   1      292.15      292.53      9.74 o 
   8   7   1      458.01      452.54     18.44 o 
   9   7   1      210.08      203.93     20.91 o 
  10   7   1      278.01      248.27     18.45 o 
  11   7   1      112.98      124.84     23.45 o 
  12   7   1       59.28       85.95     25.36 o 
  13   7   1      129.51      109.02     33.40 o 
 -13   8   1      607.89      669.51     74.37 o 
 -12   8   1       84.64       98.19     26.86 o 
 -11   8   1     2016.83     2196.32    111.21 o 
 -10   8   1      322.80      317.13     22.77 o 
  -9   8   1      601.75      575.51     50.16 o 
  -8   8   1     1736.91     1801.13     52.00 o 
  -7   8   1      315.83      295.08     17.07 o 
  -6   8   1      235.62      238.99     12.90 o 
  -5   8   1     3796.07     3881.69     89.49 o 
  -4   8   1     6560.39     6543.17    104.36 o 
  -3   8   1     3210.60     3376.64     51.95 o 
  -2   8   1     1075.71     1021.89     19.71 o 
  -1   8   1     3060.63     3059.80     50.69 o 
   0   8   1     4410.73     4681.31     72.67 o 
   1   8   1     3103.27     3153.11     47.79 o 
   2   8   1     1085.12     1029.20     20.11 o 
   3   8   1     3229.61     3362.06     49.43 o 
   4   8   1     6530.82     6670.35    104.00 o 
   5   8   1     3788.98     3858.28     65.92 o 
   6   8   1      230.35      230.08      9.06 o 
   7   8   1      316.59      296.64     11.31 o 
   8   8   1     1762.46     1862.52     48.28 o 
   9   8   1      612.80      592.10     26.80 o 
  10   8   1      337.05      306.52     50.57 o 
  11   8   1     1987.76     2110.28    132.28 o 
  12   8   1       82.69       90.14     28.88 o 
  13   8   1      614.48      605.09     71.09 o 
 -12   9   1       37.30       64.36     29.63 o 
 -11   9   1      475.62      520.45     44.80 o 
 -10   9   1      196.15      191.03     30.12 o 
  -9   9   1      878.41      906.45     38.59 o 
  -8   9   1        8.66       26.17     10.04 o 
  -7   9   1      230.72      187.91     16.01 o 
  -6   9   1     1063.97     1095.94     30.51 o 
  -5   9   1      152.89      113.09     10.91 o 
  -4   9   1       13.75       11.27      4.76 o 
  -3   9   1      111.29      104.79     11.22 o 
  -2   9   1      430.18      424.17     13.35 o 
  -1   9   1     1326.20     1383.00     35.72 o 
   0   9   1     1246.51     1250.77     27.07 o 
   1   9   1     1337.19     1357.11     25.38 o 
   2   9   1      420.59      396.20     12.67 o 
   3   9   1      106.81       88.21      5.53 o 
   4   9   1       11.90        8.19      7.21 o 
   5   9   1      172.43      152.67      9.73 o 
   6   9   1     1110.80     1124.91     25.92 o 
   7   9   1      225.86      196.57      8.28 o 
   8   9   1        8.90       23.31     18.83 o 
   9   9   1      887.23      899.97     70.09 o 
  10   9   1      197.38      129.95     28.14 o 
  11   9   1      479.16      401.97     60.55 o 
  12   9   1       41.45       87.45     29.94 o 
 -11  10   1       84.53       72.12     29.76 o 
 -10  10   1      463.59      565.78     46.19 o 
  -9  10   1      114.09       59.80     66.91 o 
  -8  10   1      682.97      674.27     25.16 o 
  -7  10   1      226.43      222.85     35.91 o 
  -6  10   1      201.35      193.06     10.63 o 
  -5  10   1     2887.49     3002.66     55.96 o 
  -4  10   1       97.16       99.97      8.00 o 
  -3  10   1     1597.01     1580.50     30.73 o 
  -2  10   1     4293.76     4408.60     76.78 o 
  -1  10   1        7.03        2.80      6.95 o 
   0  10   1     4535.49     4544.19     90.41 o 
   1  10   1        7.11       -4.60      4.93 o 
   2  10   1     4325.63     4403.06     68.88 o 
   3  10   1     1590.83     1520.00     37.49 o 
   4  10   1      100.64       90.40      9.07 o 
   5  10   1     2849.50     2908.61     62.00 o 
   6  10   1      200.23      190.71     12.43 o 
   7  10   1      226.87      222.63     27.14 o 
   8  10   1      692.16      702.03     54.72 o 
   9  10   1      111.45       91.12     27.94 o 
  10  10   1      462.25      409.88     42.71 o 
  11  10   1       80.74       73.02     33.49 o 
 -11  11   1      147.82      165.64     65.22 o 
 -10  11   1      391.36      424.62     80.63 o 
  -9  11   1      440.75      433.15     86.10 o 
  -8  11   1     1314.12     1302.87     71.15 o 
  -7  11   1      624.39      636.91     30.98 o 
  -6  11   1      422.45      410.01     16.00 o 
  -5  11   1      759.30      733.40     23.22 o 
  -4  11   1     1048.81     1047.48     29.34 o 
  -3  11   1      419.99      385.22     18.18 o 
  -2  11   1     1135.41     1127.13     28.99 o 
  -1  11   1     1621.61     1617.89     36.55 o 
   0  11   1       42.82       32.67      7.40 o 
   1  11   1     1611.68     1551.72     36.03 o 
   2  11   1     1125.22     1170.68     27.63 o 
   3  11   1      434.87      411.93     16.98 o 
   4  11   1     1049.18      998.98     30.00 o 
   5  11   1      771.70      787.78     56.10 o 
   6  11   1      432.87      428.35     21.98 o 
   7  11   1      615.39      619.02     21.09 o 
   8  11   1     1336.14     1406.01     75.14 o 
   9  11   1      436.83      471.04     69.79 o 
  10  11   1      377.20      228.01     36.10 o 
  11  11   1      146.83      144.09     38.60 o 
 -10  12   1      459.63      530.54     54.58 o 
  -9  12   1      306.93      247.34     38.31 o 
  -8  12   1      680.51      659.02     91.67 o 
  -7  12   1       20.79       11.86     19.60 o 
  -6  12   1      112.29      137.35     15.14 o 
  -5  12   1      305.78      248.25     13.24 o 
  -4  12   1     1687.02     1801.27     57.98 o 
  -3  12   1      116.04       96.20     16.46 o 
  -2  12   1     1021.38     1085.30     32.15 o 
  -1  12   1      147.48      112.37     16.85 o 
   0  12   1       22.87        4.57      7.01 o 
   1  12   1      146.71      101.18     13.11 o 
   2  12   1     1011.66     1049.82     36.25 o 
   3  12   1      111.34      113.80     11.23 o 
   4  12   1     1682.81     1781.87     57.52 o 
   5  12   1      302.70      265.12     21.88 o 
   6  12   1      115.68       97.35     16.99 o 
   7  12   1       21.86       14.18     11.92 o 
   8  12   1      685.16      651.19     52.51 o 
   9  12   1      309.74      311.17     59.90 o 
  10  12   1      467.41      411.75     48.01 o 
  -9  13   1      592.02      687.27     65.97 o 
  -8  13   1      181.29      184.19     35.13 o 
  -7  13   1     1525.97     1692.72     87.53 o 
  -6  13   1      110.56       89.55     18.33 o 
  -5  13   1     1751.12     1775.38     88.65 o 
  -4  13   1      246.17      237.39     48.47 o 
  -3  13   1      833.08      772.46     27.89 o 
  -2  13   1     1935.61     1898.10     65.37 o 
  -1  13   1      297.29      316.04     22.93 o 
   0  13   1       91.74      103.21     13.85 o 
   1  13   1      300.01      303.21     20.13 o 
   2  13   1     1928.38     1938.45     67.78 o 
   3  13   1      835.74      820.13     33.87 o 
   4  13   1      246.91      212.39     32.09 o 
   5  13   1     1784.59     1893.32    116.91 o 
   6  13   1      113.50       99.89     16.09 o 
   7  13   1     1516.96     1731.61     94.48 o 
   8  13   1      184.49      170.08     33.83 o 
   9  13   1      576.90      653.72     59.43 o 
  -8  14   1       58.83       54.20     35.43 o 
  -7  14   1      446.59      418.27     60.85 o 
  -6  14   1       25.48       -1.29     33.21 o 
  -5  14   1      143.95      101.20     21.48 o 
  -4  14   1       57.81       13.75     20.63 o 
  -3  14   1      104.77      130.36     60.00 o 
  -2  14   1      300.12      291.85     38.68 o 
  -1  14   1      321.75      305.18     29.74 o 
   0  14   1      362.80      317.71     22.57 o 
   1  14   1      325.23      285.11     71.49 o 
   2  14   1      297.51      259.08     29.16 o 
   3  14   1      101.13       83.74     24.06 o 
   4  14   1       56.58       15.46     26.70 o 
   5  14   1      147.26      266.98     53.44 o 
   6  14   1       22.06       19.98     26.57 o 
   7  14   1      445.67      353.24     41.48 o 
   8  14   1       58.98       68.20     48.12 o 
  -6  15   1      112.51       97.04     50.51 o 
  -5  15   1      926.76      859.21     95.94 o 
  -4  15   1      289.18      219.16     32.05 o 
  -3  15   1       81.40       44.34     24.91 o 
  -2  15   1      308.94      310.57     34.43 o 
  -1  15   1      570.52      574.47     43.43 o 
   0  15   1     1340.10     1408.21     77.22 o 
   1  15   1      592.23      595.48     47.70 o 
   2  15   1      295.11      283.84     44.99 o 
   3  15   1       74.71       65.67     34.15 o 
   4  15   1      285.07      230.13     44.59 o 
   5  15   1      907.02      964.00     97.43 o 
   6  15   1      107.56      110.06     31.51 o 
  -4  16   1      281.31      255.32     64.13 o 
  -3  16   1       13.40        0.92     30.08 o 
  -2  16   1       21.04       12.28     27.90 o 
  -1  16   1      156.18      154.63     29.57 o 
   0  16   1      107.26      108.76     30.26 o 
   1  16   1      156.58      131.09     29.20 o 
   2  16   1       21.81       30.91     52.25 o 
   3  16   1       12.53       38.10     24.02 o 
   4  16   1      275.85      315.97     70.99 o 
   0   0   2     1184.96     1132.55     32.68 o 
   1   0   2      544.11      518.92     11.89 o 
   2   0   2       98.61      130.84      4.26 o 
   3   0   2     4791.54     4559.05     66.22 o 
   4   0   2     1347.58     1370.67     22.93 o 
   5   0   2      203.00      168.05      6.68 o 
   6   0   2     4145.55     4133.23     61.49 o 
   7   0   2     1275.81     1285.23     25.08 o 
   8   0   2     2323.12     2366.46     39.23 o 
   9   0   2     1434.46     1458.03     29.23 o 
  10   0   2     2032.75     2166.75     72.75 o 
  11   0   2      319.67      310.17     12.74 o 
  12   0   2       77.89       76.44      9.11 o 
  13   0   2        1.19        7.60     40.61 o 
  14   0   2        8.38      -18.07     24.73 o 
 -14   1   2       10.41       -3.53     22.86 o 
 -13   1   2      518.35      524.79     31.80 o 
 -12   1   2      280.26      232.61     13.20 o 
 -11   1   2      695.33      696.41     17.76 o 
 -10   1   2     1131.98     1160.65     24.24 o 
  -9   1   2     2702.69     2781.10     50.02 o 
  -8   1   2      458.40      464.06     17.75 o 
  -7   1   2     4222.57     4280.68     71.21 o 
  -6   1   2     1522.69     1474.30     28.25 o 
  -5   1   2     1269.66     1407.14     24.69 o 
  -4   1   2      717.42      721.96     13.04 o 
  -3   1   2     6961.05     6948.03     92.17 o 
  -2   1   2      601.88      593.10     10.27 o 
  -1   1   2    18533.07    17746.86    292.62 o 
   0   1   2    20536.01    19627.38    321.51 o 
   1   1   2    18568.87    18087.30    296.55 o 
   2   1   2      629.38      622.90     12.22 o 
   3   1   2     6990.71     6922.64    107.02 o 
   4   1   2      708.08      727.33     14.78 o 
   5   1   2     1251.61     1388.63     26.89 o 
   6   1   2     1537.05     1514.12     24.30 o 
   7   1   2     4196.85     4204.82     74.25 o 
   8   1   2      475.13      484.51     15.77 o 
   9   1   2     2806.43     2905.55     68.87 o 
  10   1   2     1148.03     1129.17     28.87 o 
  11   1   2      684.24      677.97     20.80 o 
  12   1   2      285.70      283.02     19.33 o 
  13   1   2      532.33      487.93     39.16 o 
  14   1   2       10.64       -6.02     25.00 o 
 -14   2   2      106.86       81.45     28.52 o 
 -13   2   2      933.92      948.14     52.02 o 
 -12   2   2       13.23        3.67      9.40 o 
 -11   2   2      110.10       93.58     13.69 o 
 -10   2   2     2041.36     2101.30     47.98 o 
  -9   2   2       16.37       15.13      4.94 o 
  -8   2   2      272.64      262.53      7.02 o 
  -7   2   2      879.07      833.58     17.37 o 
  -6   2   2      589.55      650.06     22.47 o 
  -5   2   2     1900.11     1633.48     29.22 o 
  -4   2   2      613.20      645.44     13.00 o 
  -3   2   2     7090.90     7087.99    100.00 o 
  -2   2   2    21665.36    21237.98    311.22 o 
  -1   2   2     2075.41     1981.51     42.63 o 
   0   2   2     2290.92     2526.34     48.49 o 
   1   2   2     2008.09     1921.25     30.35 o 
   2   2   2    21594.23    21059.11    342.78 o 
   3   2   2     7083.28     7011.27    115.27 o 
   4   2   2      618.81      648.12     11.54 o 
   5   2   2     1850.19     1621.93     26.40 o 
   6   2   2      571.06      604.36     11.27 o 
   7   2   2      890.59      832.61     16.36 o 
   8   2   2      278.50      269.18     10.41 o 
   9   2   2       16.08       13.50      4.68 o 
  10   2   2     2004.56     1991.12     46.35 o 
  11   2   2      116.86      105.33      8.19 o 
  12   2   2       15.46        0.11     15.30 o 
  13   2   2      962.64      982.49     68.35 o 
  14   2   2      103.02       69.67     26.70 o 
 -14   3   2      724.68      818.48     58.83 o 
 -13   3   2       21.63       46.28     14.54 o 
 -12   3   2      152.28      174.63     17.88 o 
 -11   3   2       67.81       68.38     10.93 o 
 -10   3   2     1839.61     1835.01     47.56 o 
  -9   3   2     3643.22     3866.37     99.76 o 
  -8   3   2     3142.13     3159.60     76.63 o 
  -7   3   2     1535.55     1513.82     40.22 o 
  -6   3   2      886.96      902.07     27.60 o 
  -5   3   2     4980.75     5218.82     95.18 o 
  -4   3   2     1752.39     1858.95     38.32 o 
  -3   3   2    18528.07    18217.33    302.13 o 
  -2   3   2    24799.61    24255.05    400.64 o 
  -1   3   2      871.24      858.53     18.59 o 
   0   3   2    10498.80    10501.70    182.29 o 
   1   3   2      886.93      840.67     17.15 o 
   2   3   2    25010.13    24989.71    332.10 o 
   3   3   2    18589.07    18673.23    251.44 o 
   4   3   2     1779.95     1917.69    131.28 o 
   5   3   2     4936.42     5168.04     82.51 o 
   6   3   2      895.58      963.23     19.49 o 
   7   3   2     1553.95     1500.69     25.42 o 
   8   3   2     3139.36     3215.89     50.54 o 
   9   3   2     3596.78     3736.09     65.77 o 
  10   3   2     1865.37     1882.76     42.85 o 
  11   3   2       72.50       78.17      9.78 o 
  12   3   2      158.28      145.59     23.00 o 
  13   3   2       23.21       -7.98     18.25 o 
  14   3   2      734.97      721.27     71.58 o 
 -14   4   2       24.89       23.23     17.50 o 
 -13   4   2      342.56      404.30     27.12 o 
 -12   4   2     2475.14     2505.18     95.77 o 
 -11   4   2      239.28      203.92     15.63 o 
 -10   4   2     1277.18     1310.20     39.83 o 
  -9   4   2     2263.06     2439.88     58.01 o 
  -8   4   2      891.34      865.30     41.30 o 
  -7   4   2      158.62      159.57     22.89 o 
  -6   4   2      475.51      447.48     14.35 o 
  -5   4   2     3130.09     3090.79     61.94 o 
  -4   4   2      188.17      160.76     16.30 o 
  -3   4   2      893.59      900.89     28.92 o 
  -2   4   2      892.15      809.91     17.48 o 
  -1   4   2     7773.29     7800.58    120.63 o 
   0   4   2    15400.99    15592.70    236.84 o 
   1   4   2     7901.05     7968.15    115.19 o 
   2   4   2      910.48      827.51     16.82 o 
   3   4   2      926.13      966.59     16.35 o 
   4   4   2      191.24      162.25      4.56 o 
   5   4   2     3119.11     3114.84     48.49 o 
   6   4   2      509.13      484.50     12.96 o 
   7   4   2      162.31      177.19      7.16 o 
   8   4   2      905.92      889.58     26.41 o 
   9   4   2     2278.80     2464.73     44.67 o 
  10   4   2     1256.90     1276.29     41.76 o 
  11   4   2      250.56      177.30     22.94 o 
  12   4   2     2484.53     2424.77    120.57 o 
  13   4   2      344.39      277.13     32.80 o 
  14   4   2       26.14      -17.50     39.07 o 
 -14   5   2      175.31      105.41     30.42 o 
 -13   5   2     1848.66     1937.72     85.91 o 
 -12   5   2      183.98      165.37     19.52 o 
 -11   5   2      267.91      235.63     19.90 o 
 -10   5   2      475.66      424.69     38.09 o 
  -9   5   2      376.52      361.71     19.61 o 
  -8   5   2      698.46      676.09     28.72 o 
  -7   5   2     4241.61     4548.52     89.94 o 
  -6   5   2      202.81      203.83     13.70 o 
  -5   5   2    10846.60    10733.23    252.71 o 
  -4   5   2     1970.86     1887.17     45.54 o 
  -3   5   2      567.22      559.58     14.33 o 
  -2   5   2     5370.92     5447.23     86.75 o 
  -1   5   2    15500.89    16228.47    242.93 o 
   0   5   2      697.92      587.05     12.07 o 
   1   5   2    15504.24    16090.30    218.81 o 
   2   5   2     5400.86     5534.11     83.60 o 
   3   5   2      596.34      598.21     14.21 o 
   4   5   2     1973.52     1974.97     32.22 o 
   5   5   2    10822.64    10409.38    123.95 o 
   6   5   2      197.44      217.68      8.09 o 
   7   5   2     4235.24     4451.18     96.60 o 
   8   5   2      687.48      675.68     22.15 o 
   9   5   2      368.39      374.17     19.09 o 
  10   5   2      474.64      474.29     23.22 o 
  11   5   2      284.03      275.15     20.96 o 
  12   5   2      190.79      188.82     49.91 o 
  13   5   2     1877.01     1928.90    152.71 o 
  14   5   2      177.92       78.05     31.43 o 
 -13   6   2      291.91      269.38     23.08 o 
 -12   6   2      109.71       93.23     18.36 o 
 -11   6   2      817.42      768.53     40.82 o 
 -10   6   2      119.37      108.68     15.50 o 
  -9   6   2      355.46      332.13     19.33 o 
  -8   6   2      988.71      950.39     56.76 o 
  -7   6   2     1135.78     1170.49     44.59 o 
  -6   6   2     1559.89     1579.34     36.71 o 
  -5   6   2     3559.66     3682.87     71.58 o 
  -4   6   2     1553.48     1612.15     31.78 o 
  -3   6   2    11177.34    12105.93    187.76 o 
  -2   6   2     1361.25     1260.71     24.93 o 
  -1   6   2     3840.91     3891.84     64.05 o 
   0   6   2      657.35      704.30     15.64 o 
   1   6   2     3784.80     3767.49     57.87 o 
   2   6   2     1364.29     1231.13     22.64 o 
   3   6   2    11288.16    12100.22    173.63 o 
   4   6   2     1539.29     1621.05     40.29 o 
   5   6   2     3517.25     3637.87     52.23 o 
   6   6   2     1553.87     1639.09     29.78 o 
   7   6   2     1152.62     1187.26     26.12 o 
   8   6   2     1020.63     1007.27     22.89 o 
   9   6   2      353.22      337.62     21.21 o 
  10   6   2      130.89       88.58     12.60 o 
  11   6   2      808.70      782.04     78.83 o 
  12   6   2      109.61       93.36     37.88 o 
  13   6   2      290.15      242.69     71.49 o 
 -13   7   2       89.04       56.32     32.86 o 
 -12   7   2      678.79      683.79     39.05 o 
 -11   7   2     1120.35     1049.19     49.17 o 
 -10   7   2      542.52      554.29     46.14 o 
  -9   7   2     3992.24     4163.70    119.88 o 
  -8   7   2     1965.23     2043.83     59.79 o 
  -7   7   2     2173.55     2203.16     51.11 o 
  -6   7   2     1219.93     1276.81     43.47 o 
  -5   7   2      296.62      287.15     16.99 o 
  -4   7   2      549.18      474.28     17.18 o 
  -3   7   2     4621.55     4825.08     82.21 o 
  -2   7   2     4724.43     4946.32     91.13 o 
  -1   7   2     1259.33     1233.53     44.65 o 
   0   7   2      399.44      372.16     12.05 o 
   1   7   2     1237.64     1246.93     24.12 o 
   2   7   2     4727.76     4792.80     75.89 o 
   3   7   2     4609.96     4829.01     76.24 o 
   4   7   2      548.65      517.47     31.76 o 
   5   7   2      297.18      280.74      9.77 o 
   6   7   2     1227.67     1255.79     23.72 o 
   7   7   2     2134.80     2245.34     44.46 o 
   8   7   2     1979.97     2063.30     46.03 o 
   9   7   2     3974.09     4387.04    112.90 o 
  10   7   2      525.52      523.59     35.89 o 
  11   7   2     1117.14     1099.09     46.31 o 
  12   7   2      684.73      671.91     52.90 o 
  13   7   2       82.92       49.81     57.86 o 
 -12   8   2      335.83      287.48     39.97 o 
 -11   8   2       17.82       24.91     17.57 o 
 -10   8   2      216.07      169.98     31.57 o 
  -9   8   2      108.99       89.65     12.78 o 
  -8   8   2      661.92      683.17     43.49 o 
  -7   8   2     1643.43     1743.31     45.65 o 
  -6   8   2     4705.96     4867.21    103.81 o 
  -5   8   2      559.88      525.62     17.20 o 
  -4   8   2     1369.11     1342.16     41.44 o 
  -3   8   2     1270.88     1288.17     29.50 o 
  -2   8   2      481.67      448.16     15.31 o 
  -1   8   2     1278.94     1249.15     30.91 o 
   0   8   2     4120.89     4212.63     70.94 o 
   1   8   2     1220.73     1253.99     24.68 o 
   2   8   2      478.67      457.90     15.02 o 
   3   8   2     1270.73     1257.55     31.27 o 
   4   8   2     1332.50     1328.30     28.91 o 
   5   8   2      579.59      555.00     16.75 o 
   6   8   2     4673.18     4844.54     74.50 o 
   7   8   2     1591.32     1674.08     40.69 o 
   8   8   2      635.59      599.54     52.14 o 
   9   8   2      109.22      106.58     25.40 o 
  10   8   2      220.95      206.82     28.19 o 
  11   8   2       17.96       30.57     39.77 o 
  12   8   2      330.26      231.24     34.83 o 
 -12   9   2       45.79       46.65     81.73 o 
 -11   9   2      115.13      122.67     31.73 o 
 -10   9   2      138.38      103.18     16.97 o 
  -9   9   2      230.70      188.70     26.90 o 
  -8   9   2      372.69      331.67     31.68 o 
  -7   9   2      649.96      579.20     26.86 o 
  -6   9   2     2236.05     2264.99     58.44 o 
  -5   9   2        1.18        3.73      7.08 o 
  -4   9   2     3545.17     3520.51     78.54 o 
  -3   9   2     1221.81     1278.58     29.71 o 
  -2   9   2      797.99      752.71     21.71 o 
  -1   9   2      442.41      439.25     15.26 o 
   0   9   2     1567.03     1598.19     40.60 o 
   1   9   2      423.61      415.75     13.76 o 
   2   9   2      803.19      776.80     19.71 o 
   3   9   2     1230.60     1257.90     28.05 o 
   4   9   2     3569.29     3562.22     68.59 o 
   5   9   2        0.44       11.33      7.60 o 
   6   9   2     2240.29     2256.93     41.12 o 
   7   9   2      644.08      604.86     37.25 o 
   8   9   2      384.88      388.62     18.97 o 
   9   9   2      235.81      199.21     28.14 o 
  10   9   2      141.94      114.19     25.17 o 
  11   9   2      116.57       67.21     41.21 o 
  12   9   2       44.89       28.55     27.62 o 
 -11  10   2       82.51       44.23     26.79 o 
 -10  10   2      753.44      805.69    108.02 o 
  -9  10   2      869.07      897.59     53.15 o 
  -8  10   2      166.75      155.67     14.57 o 
  -7  10   2       16.10       -0.96     25.40 o 
  -6  10   2       52.62       51.33     12.02 o 
  -5  10   2     1582.87     1547.90     39.37 o 
  -4  10   2      683.38      622.90     18.46 o 
  -3  10   2      767.80      719.16     23.49 o 
  -2  10   2     4120.25     4334.50     82.94 o 
  -1  10   2     3655.98     3719.91     73.07 o 
   0  10   2      610.45      527.66     18.97 o 
   1  10   2     3652.37     3721.19     64.84 o 
   2  10   2     4105.47     4187.07     71.90 o 
   3  10   2      763.16      690.88     20.18 o 
   4  10   2      666.05      604.55     18.88 o 
   5  10   2     1600.30     1598.18     35.02 o 
   6  10   2       52.95       46.59      6.63 o 
   7  10   2       16.14       14.83      9.79 o 
   8  10   2      164.86      156.79     13.50 o 
   9  10   2      877.82      955.03     57.38 o 
  10  10   2      769.54      919.89     60.13 o 
  11  10   2       89.17       25.81     97.48 o 
 -11  11   2       30.79       49.41     40.37 o 
 -10  11   2        8.88      -23.25     24.68 o 
  -9  11   2      101.83      132.12     36.31 o 
  -8  11   2       37.65       24.39     20.83 o 
  -7  11   2      174.39      166.69     24.26 o 
  -6  11   2      537.30      588.30     32.27 o 
  -5  11   2       44.30       15.76      7.31 o 
  -4  11   2     1192.19     1185.51     38.14 o 
  -3  11   2      243.80      237.00     13.95 o 
  -2  11   2      126.63      123.32     11.63 o 
  -1  11   2     2100.73     2108.46     47.02 o 
   0  11   2      358.90      309.11     15.92 o 
   1  11   2     2107.73     2071.41     43.99 o 
   2  11   2      121.57      142.26     12.78 o 
   3  11   2      247.53      203.86     12.17 o 
   4  11   2     1156.29     1102.81     41.02 o 
   5  11   2       43.35       24.23      9.90 o 
   6  11   2      541.43      591.39     20.90 o 
   7  11   2      175.34      196.88     20.02 o 
   8  11   2       39.91       27.31     22.55 o 
   9  11   2       99.76      103.98     62.74 o 
  10  11   2       10.56       14.41     34.75 o 
  11  11   2       32.64       17.36     29.53 o 
 -10  12   2      235.16      257.77     37.76 o 
  -9  12   2      452.89      500.58    133.33 o 
  -8  12   2       31.65       -5.27     33.06 o 
  -7  12   2      229.10      145.07     34.90 o 
  -6  12   2      720.15      709.24     34.44 o 
  -5  12   2      728.05      743.05     27.29 o 
  -4  12   2       54.49       40.87     13.26 o 
  -3  12   2     1122.32     1171.71     40.53 o 
  -2  12   2      147.23      131.26     13.53 o 
  -1  12   2      285.76      294.38     15.78 o 
   0  12   2       34.87       41.51     10.46 o 
   1  12   2      284.96      298.96     21.49 o 
   2  12   2      144.47      155.86     12.59 o 
   3  12   2     1124.39     1174.71     33.50 o 
   4  12   2       47.60       38.79     12.37 o 
   5  12   2      719.39      736.15     34.42 o 
   6  12   2      723.64      688.96     25.49 o 
   7  12   2      228.88      225.11     22.60 o 
   8  12   2       30.75       17.99     22.41 o 
   9  12   2      449.45      464.95     63.23 o 
  10  12   2      233.28      189.24     34.15 o 
  -9  13   2      452.66      489.90     52.97 o 
  -8  13   2      142.49      125.58     34.40 o 
  -7  13   2       96.55       93.66     48.82 o 
  -6  13   2      170.73      177.17     50.21 o 
  -5  13   2      556.88      508.21     42.95 o 
  -4  13   2      277.30      245.62     26.47 o 
  -3  13   2      109.76      121.20     32.01 o 
  -2  13   2      467.86      486.11     28.40 o 
  -1  13   2     1629.23     1654.67     56.67 o 
   0  13   2      264.47      227.21     20.68 o 
   1  13   2     1615.97     1659.18     65.77 o 
   2  13   2      454.25      472.31     24.77 o 
   3  13   2      108.81       89.05     17.80 o 
   4  13   2      274.27      273.80     19.38 o 
   5  13   2      561.93      536.43     31.48 o 
   6  13   2      168.45      176.98     26.13 o 
   7  13   2       96.28       84.12     25.90 o 
   8  13   2      142.06      160.04     42.34 o 
   9  13   2      446.16      358.42     66.91 o 
  -7  14   2      918.10     1101.61    104.49 o 
  -6  14   2      216.67      165.64     45.04 o 
  -5  14   2      152.50      125.40     34.15 o 
  -4  14   2      404.83      353.78     40.71 o 
  -3  14   2     1060.86     1000.02    112.50 o 
  -2  14   2        0.63        4.39     17.29 o 
  -1  14   2     1312.96     1323.28     74.27 o 
   0  14   2       81.85       65.96     23.05 o 
   1  14   2     1302.47     1349.62     69.37 o 
   2  14   2        0.19      -23.46     23.46 o 
   3  14   2     1062.55     1018.95     59.42 o 
   4  14   2      390.52      406.46     26.51 o 
   5  14   2      155.79      136.86     26.42 o 
   6  14   2      212.59      137.31     30.16 o 
   7  14   2      908.92      969.36     69.75 o 
   8  14   2      281.79      270.13     56.17 o 
  -6  15   2      974.01     1026.94     99.62 o 
  -5  15   2      349.38      453.96     69.20 o 
  -4  15   2      286.71      249.18     48.57 o 
  -3  15   2      674.01      713.24     48.66 o 
  -2  15   2      233.08      168.60     26.26 o 
  -1  15   2      183.63      142.01     26.42 o 
   0  15   2      246.31      285.60     33.55 o 
   1  15   2      179.95      149.28     56.32 o 
   2  15   2      231.78      218.45     28.94 o 
   3  15   2      685.58      643.95     47.92 o 
   4  15   2      279.98      269.57     36.38 o 
   5  15   2      361.77      371.39     37.91 o 
   6  15   2     1004.38      960.77     66.22 o 
  -4  16   2      731.42      569.00     77.45 o 
  -3  16   2     1907.79     1740.09    120.75 o 
  -2  16   2      186.78      160.75     31.66 o 
  -1  16   2      487.92      488.24     51.05 o 
   0  16   2       60.64        1.32     22.74 o 
   1  16   2      488.21      477.40     42.11 o 
   2  16   2      194.62      130.64     30.70 o 
   3  16   2     1891.22     2134.02    114.26 o 
   4  16   2      728.14      710.04     51.03 o 
   1   0   3      850.05      798.78     17.31 o 
   2   0   3     1313.45     1332.19     24.81 o 
   3   0   3      198.18      200.46      6.00 o 
   4   0   3     9585.47     9676.76    138.02 o 
   5   0   3      809.26      815.47     16.25 o 
   6   0   3     5778.68     6117.78     89.37 o 
   7   0   3    12693.58    13333.22    187.17 o 
   8   0   3      190.14      199.74      8.44 o 
   9   0   3      190.22      193.86      8.94 o 
  10   0   3       15.97        8.28      5.81 o 
  11   0   3     1265.22     1228.01     40.59 o 
  12   0   3       91.85       62.92      8.22 o 
  13   0   3        0.04       -0.35     23.97 o 
  14   0   3       64.16       65.81     24.73 o 
 -14   1   3      146.37       57.13     30.32 o 
 -13   1   3       26.58        8.81     12.81 o 
 -12   1   3     1399.75     1478.15     53.18 o 
 -11   1   3      503.30      452.99     16.87 o 
 -10   1   3       25.69       15.01      5.29 o 
  -9   1   3     3438.41     3612.30     66.36 o 
  -8   1   3     5591.84     5884.54    109.82 o 
  -7   1   3      608.36      665.92     16.01 o 
  -6   1   3     8454.47     8881.13    127.38 o 
  -5   1   3      969.06      938.52     17.82 o 
  -4   1   3     3557.95     3431.71     54.31 o 
  -3   1   3     2042.96     1979.33     28.98 o 
  -2   1   3     2298.00     2163.76     37.81 o 
  -1   1   3     1166.90     1095.08     22.67 o 
   0   1   3      157.32      160.16     11.27 o 
   1   1   3     1196.18     1085.48     22.49 o 
   2   1   3     2272.50     2170.88     44.34 o 
   3   1   3     2042.26     1963.10     37.69 o 
   4   1   3     3600.73     3538.22     58.43 o 
   5   1   3      983.73      961.89     24.86 o 
   6   1   3     8477.91     8930.95    126.65 o 
   7   1   3      595.82      649.14     13.85 o 
   8   1   3     5520.00     5894.19     82.72 o 
   9   1   3     3380.57     3659.22     60.63 o 
  10   1   3       30.43       21.65      8.03 o 
  11   1   3      485.31      428.74     17.91 o 
  12   1   3     1379.47     1403.13     65.73 o 
  13   1   3       29.22        5.81     24.31 o 
  14   1   3      145.40       81.19     29.14 o 
 -14   2   3      293.66      242.20     36.10 o 
 -13   2   3       65.35       37.19     15.97 o 
 -12   2   3      128.17      102.26     24.02 o 
 -11   2   3     1397.74     1492.11     41.52 o 
 -10   2   3     1317.68     1335.53     37.36 o 
  -9   2   3      117.69      108.34      4.89 o 
  -8   2   3     1706.91     1676.82     33.32 o 
  -7   2   3       24.04       41.73      4.21 o 
  -6   2   3     2302.40     2337.53     37.57 o 
  -5   2   3     2708.44     2887.45     41.72 o 
  -4   2   3     2102.01     2254.02     33.51 o 
  -3   2   3     8121.46     8091.85    107.00 o 
  -2   2   3     5522.54     5448.22     97.17 o 
  -1   2   3     8737.97     8466.38    131.11 o 
   0   2   3     4621.67     4372.68     83.00 o 
   1   2   3     8684.72     8296.76    168.83 o 
   2   2   3     5620.29     5549.80    100.21 o 
   3   2   3     8201.43     8038.94    139.25 o 
   4   2   3     2097.83     2306.14     41.33 o 
   5   2   3     2728.12     2894.52     48.85 o 
   6   2   3     2359.44     2435.40     37.26 o 
   7   2   3       20.18       21.75      3.80 o 
   8   2   3     1675.29     1696.97     28.19 o 
   9   2   3      122.10       95.13      9.53 o 
  10   2   3     1354.21     1420.27     36.14 o 
  11   2   3     1413.31     1491.88     49.87 o 
  12   2   3      131.42      109.27     15.21 o 
  13   2   3       70.88       40.75     26.31 o 
  14   2   3      291.56      286.04     55.28 o 
 -14   3   3      193.66      197.31     84.86 o 
 -13   3   3      208.07      197.36     21.51 o 
 -12   3   3      138.46      138.08     15.49 o 
 -11   3   3      404.75      363.01     28.99 o 
 -10   3   3       76.31       44.05     14.48 o 
  -9   3   3     5356.46     5737.52    113.12 o 
  -8   3   3     2342.67     2285.00     53.10 o 
  -7   3   3      918.70      873.89     28.78 o 
  -6   3   3       68.95       87.61     10.12 o 
  -5   3   3     2534.93     2506.05     51.27 o 
  -4   3   3    15489.94    16133.60    239.19 o 
  -3   3   3    16777.65    17270.68    257.53 o 
  -2   3   3    11442.88    11334.68    228.31 o 
  -1   3   3     8561.26     8233.72    171.11 o 
   0   3   3       20.21       34.80      6.47 o 
   1   3   3     8480.85     8432.92    140.05 o 
   2   3   3    11348.76    11478.67    161.45 o 
   3   3   3    16810.18    17574.41    240.55 o 
   4   3   3    15407.95    16179.53    220.68 o 
   5   3   3     2521.42     2573.98     36.71 o 
   6   3   3       74.48       70.26      7.25 o 
   7   3   3      927.12      912.01     22.78 o 
   8   3   3     2327.35     2240.65     41.25 o 
   9   3   3     5404.51     5755.54     98.50 o 
  10   3   3       64.12       50.39      6.23 o 
  11   3   3      391.80      334.18     17.83 o 
  12   3   3      130.92       70.71     28.63 o 
  13   3   3      199.49      144.96     33.90 o 
  14   3   3      189.93      129.18     29.40 o 
 -14   4   3      366.32      301.18     38.32 o 
 -13   4   3      216.03      179.33     23.28 o 
 -12   4   3      497.51      513.57     32.48 o 
 -11   4   3      777.44      790.14     53.64 o 
 -10   4   3      837.62      831.30     26.64 o 
  -9   4   3     1147.28     1160.54     34.85 o 
  -8   4   3     2379.51     2408.99     63.23 o 
  -7   4   3      911.39      879.34     37.78 o 
  -6   4   3     1818.05     1722.63     36.90 o 
  -5   4   3     2264.38     2357.34     49.02 o 
  -4   4   3     6358.58     6333.21    114.86 o 
  -3   4   3     3161.67     3386.00     65.41 o 
  -2   4   3     2122.74     2100.24     49.43 o 
  -1   4   3    18221.30    18254.82    351.56 o 
   0   4   3    19277.02    19609.70    333.34 o 
   1   4   3    18017.32    18075.79    246.76 o 
   2   4   3     2101.53     2027.42     30.98 o 
   3   4   3     3106.96     3297.91     46.40 o 
   4   4   3     6378.59     6457.77     85.90 o 
   5   4   3     2272.29     2404.28     32.39 o 
   6   4   3     1823.70     1758.51     31.61 o 
   7   4   3      903.96      884.96     24.00 o 
   8   4   3     2333.82     2379.20     40.63 o 
   9   4   3     1149.72     1158.31     26.52 o 
  10   4   3      839.72      859.32     22.34 o 
  11   4   3      764.75      780.01     31.47 o 
  12   4   3      507.99      454.20     36.83 o 
  13   4   3      217.97      142.36     34.04 o 
  14   4   3      359.72      284.45     72.78 o 
 -13   5   3      555.00      512.30     36.72 o 
 -12   5   3       42.77        8.41     14.84 o 
 -11   5   3      578.80      647.74     34.15 o 
 -10   5   3     1244.99     1279.56     53.98 o 
  -9   5   3     1420.31     1453.23     56.18 o 
  -8   5   3     1019.59     1011.10     36.20 o 
  -7   5   3      295.08      317.36     14.27 o 
  -6   5   3     3267.51     3286.01     68.75 o 
  -5   5   3     1120.22     1030.35     29.89 o 
  -4   5   3     3337.29     3318.28     66.46 o 
  -3   5   3     1254.28     1270.34     30.78 o 
  -2   5   3      706.54      667.00     21.93 o 
  -1   5   3     4478.81     4387.07     72.73 o 
   0   5   3     1278.95     1424.01     26.55 o 
   1   5   3     4456.74     4419.73     66.39 o 
   2   5   3      698.64      657.92     12.90 o 
   3   5   3     1259.70     1271.89     21.62 o 
   4   5   3     3331.65     3312.94     48.16 o 
   5   5   3     1172.40     1108.04     19.41 o 
   6   5   3     3297.13     3409.85     55.85 o 
   7   5   3      300.78      338.65     13.31 o 
   8   5   3     1033.30     1063.19     22.62 o 
   9   5   3     1390.00     1486.21     33.14 o 
  10   5   3     1266.60     1383.27     32.91 o 
  11   5   3      584.16      535.47     37.53 o 
  12   5   3       37.18       25.64     15.86 o 
  13   5   3      543.46      421.35     63.53 o 
 -13   6   3      224.47      215.14     38.83 o 
 -12   6   3      309.61      276.13     21.63 o 
 -11   6   3       42.53       24.90     17.58 o 
 -10   6   3      354.84      368.87     23.46 o 
  -9   6   3      339.74      327.90     37.28 o 
  -8   6   3      842.56      815.96     37.67 o 
  -7   6   3     6009.00     6413.61    126.93 o 
  -6   6   3     1243.31     1138.16     47.66 o 
  -5   6   3     1135.04     1208.65     29.99 o 
  -4   6   3     8435.01     8594.37    154.94 o 
  -3   6   3      171.33      198.46     14.45 o 
  -2   6   3     4700.62     4517.63     85.13 o 
  -1   6   3      334.07      322.61     11.23 o 
   0   6   3      563.34      445.33     12.40 o 
   1   6   3      351.55      327.28     10.08 o 
   2   6   3     4710.92     4623.52     70.95 o 
   3   6   3      168.35      175.72      7.35 o 
   4   6   3     8482.62     8779.42    116.81 o 
   5   6   3     1158.38     1232.19     21.93 o 
   6   6   3     1230.46     1202.34     28.36 o 
   7   6   3     6001.08     6228.84    114.34 o 
   8   6   3      834.82      855.15     21.99 o 
   9   6   3      340.54      333.82     10.67 o 
  10   6   3      353.06      320.58     34.67 o 
  11   6   3       46.42       21.47     12.91 o 
  12   6   3      305.41      275.90     50.01 o 
  13   6   3      222.43      223.90     53.99 o 
 -13   7   3      228.88      215.15     35.27 o 
 -12   7   3      259.27      214.89     21.91 o 
 -11   7   3      456.95      457.32     28.62 o 
 -10   7   3      343.87      247.41     43.25 o 
  -9   7   3      409.00      423.40     43.39 o 
  -8   7   3     1365.69     1443.48     52.18 o 
  -7   7   3     1450.01     1420.31     39.54 o 
  -6   7   3       44.42       41.75      9.24 o 
  -5   7   3      604.22      531.90     21.15 o 
  -4   7   3       80.66       83.69      8.86 o 
  -3   7   3     1720.96     1742.01     43.62 o 
  -2   7   3     3048.54     3154.04     62.60 o 
  -1   7   3      598.91      633.09     18.46 o 
   0   7   3     1212.15     1211.42     23.09 o 
   1   7   3      591.34      624.32     15.49 o 
   2   7   3     3102.07     3190.32     52.55 o 
   3   7   3     1722.39     1791.63     34.26 o 
   4   7   3       68.19       67.55      6.26 o 
   5   7   3      615.32      566.49     13.79 o 
   6   7   3       42.43       36.41      5.96 o 
   7   7   3     1492.66     1482.25     33.92 o 
   8   7   3     1412.62     1444.85     37.72 o 
   9   7   3      384.51      351.55     10.98 o 
  10   7   3      346.88      274.89     30.72 o 
  11   7   3      455.01      417.54     41.15 o 
  12   7   3      252.95      238.91     52.69 o 
  13   7   3      223.58      228.87     55.18 o 
 -12   8   3      734.94      751.62     45.43 o 
 -11   8   3      667.22      759.89     98.43 o 
 -10   8   3     2409.57     2601.78     95.78 o 
  -9   8   3      157.49      121.90     38.68 o 
  -8   8   3     1439.20     1500.46     51.89 o 
  -7   8   3      434.63      444.94     19.93 o 
  -6   8   3      445.63      411.95     19.83 o 
  -5   8   3      692.75      713.92     25.03 o 
  -4   8   3     3046.42     3215.73     69.63 o 
  -3   8   3     7473.67     7724.96    143.61 o 
  -2   8   3     3168.86     3185.81     66.77 o 
  -1   8   3      513.78      521.41     13.29 o 
   0   8   3      807.32      728.79     17.47 o 
   1   8   3      536.51      554.10     16.79 o 
   2   8   3     3129.52     3064.33     52.12 o 
   3   8   3     7486.10     7801.48    131.89 o 
   4   8   3     2951.33     3019.80     49.90 o 
   5   8   3      697.05      689.23     18.32 o 
   6   8   3      438.22      416.00     23.67 o 
   7   8   3      431.55      415.34     17.75 o 
   8   8   3     1456.71     1637.89     44.80 o 
   9   8   3      168.20      168.87     14.52 o 
  10   8   3     2407.15     2742.77    190.39 o 
  11   8   3      672.40      788.20    131.79 o 
  12   8   3      732.46      832.47     86.20 o 
 -12   9   3       20.68       77.17     27.96 o 
 -11   9   3      179.95      235.64     92.07 o 
 -10   9   3      416.90      387.56     38.24 o 
  -9   9   3       37.84       63.67     21.70 o 
  -8   9   3      456.79      468.31     24.51 o 
  -7   9   3      557.93      515.18     25.73 o 
  -6   9   3     1058.66     1020.64     39.41 o 
  -5   9   3      215.44      188.59     14.33 o 
  -4   9   3     4975.27     5031.60    105.58 o 
  -3   9   3     1287.57     1325.23     35.59 o 
  -2   9   3     2005.89     1964.18     42.40 o 
  -1   9   3     2656.53     2871.13     56.30 o 
   0   9   3        2.75        5.00      5.84 o 
   1   9   3     2651.51     2830.50     49.25 o 
   2   9   3     2019.71     2036.15     39.11 o 
   3   9   3     1287.82     1270.79     28.37 o 
   4   9   3     4908.17     4926.57     86.06 o 
   5   9   3      204.34      214.59     10.89 o 
   6   9   3     1094.13     1059.97     34.14 o 
   7   9   3      587.34      589.47     29.42 o 
   8   9   3      457.46      471.50     25.00 o 
   9   9   3       39.85       11.16     20.35 o 
  10   9   3      414.83      361.65     48.72 o 
  11   9   3      178.56      129.33     30.71 o 
  12   9   3       20.17       -1.13     26.53 o 
 -11  10   3       51.67       -8.51     26.92 o 
 -10  10   3      419.04      474.69     42.80 o 
  -9  10   3       38.29       17.87     37.93 o 
  -8  10   3       59.17       52.78     11.99 o 
  -7  10   3     1543.89     1555.58     58.60 o 
  -6  10   3      519.48      516.10     26.85 o 
  -5  10   3     3878.83     3856.46    156.76 o 
  -4  10   3      605.32      574.08     26.10 o 
  -3  10   3      231.52      219.40     15.67 o 
  -2  10   3     2343.59     2402.05     51.29 o 
  -1  10   3       22.94       20.14      8.22 o 
   0  10   3     3250.21     3283.39     62.73 o 
   1  10   3       24.80       10.71     11.92 o 
   2  10   3     2348.21     2443.65     48.66 o 
   3  10   3      227.48      214.75     12.61 o 
   4  10   3      600.67      579.99     23.94 o 
   5  10   3     3897.47     4051.74     68.74 o 
   6  10   3      519.44      533.99     18.24 o 
   7  10   3     1558.50     1648.03     40.47 o 
   8  10   3       63.12       38.50     21.55 o 
   9  10   3       39.53       55.98     26.39 o 
  10  10   3      406.97      392.95     42.01 o 
  11  10   3       45.23       60.45     28.98 o 
 -11  11   3      317.30      321.04     55.88 o 
 -10  11   3      300.74      216.05     36.46 o 
  -9  11   3       79.91       90.70     26.00 o 
  -8  11   3      333.33      333.75     39.59 o 
  -7  11   3      285.57      261.16     21.81 o 
  -6  11   3     1409.54     1410.84     68.19 o 
  -5  11   3      877.18      906.85     35.55 o 
  -4  11   3      726.07      741.71     26.03 o 
  -3  11   3     1161.97     1205.79     33.34 o 
  -2  11   3     2896.32     3031.63     64.97 o 
  -1  11   3       66.85       48.56     11.03 o 
   0  11   3      239.84      242.09     15.16 o 
   1  11   3       66.50       62.40     14.09 o 
   2  11   3     2892.61     2952.72     62.08 o 
   3  11   3     1184.85     1206.12     41.14 o 
   4  11   3      737.62      747.02     28.90 o 
   5  11   3      859.08      876.63     25.18 o 
   6  11   3     1403.22     1483.98     41.37 o 
   7  11   3      274.44      251.33     15.54 o 
   8  11   3      334.26      362.65     34.42 o 
   9  11   3       74.87       36.71     24.50 o 
  10  11   3      300.81      340.15     37.30 o 
  11  11   3      334.27      283.75     56.77 o 
 -10  12   3       56.30       -3.60     28.38 o 
  -9  12   3       27.03       17.58     31.10 o 
  -8  12   3      125.41       51.10     36.69 o 
  -7  12   3      494.20      523.06     57.86 o 
  -6  12   3       56.67       51.40     29.03 o 
  -5  12   3       99.47       78.53     14.39 o 
  -4  12   3       78.99       56.81     10.97 o 
  -3  12   3      238.35      207.44     19.90 o 
  -2  12   3     2366.04     2338.35     62.09 o 
  -1  12   3      953.57      886.52     46.64 o 
   0  12   3      845.34      834.34     35.80 o 
   1  12   3      942.32      912.56     31.02 o 
   2  12   3     2344.03     2329.84     55.89 o 
   3  12   3      236.74      176.58     15.96 o 
   4  12   3       80.21       46.62     14.31 o 
   5  12   3       97.72      130.50     12.64 o 
   6  12   3       57.44       47.14     10.90 o 
   7  12   3      494.79      518.39     29.39 o 
   8  12   3      128.01       72.34     28.03 o 
   9  12   3       26.33       -1.20     36.69 o 
  10  12   3       54.72       71.78     42.16 o 
  -9  13   3     1106.21     1302.64    111.55 o 
  -8  13   3     1286.76     1437.16    119.71 o 
  -7  13   3        8.97       35.59     38.18 o 
  -6  13   3      413.39      498.11     56.87 o 
  -5  13   3      590.33      603.99     67.51 o 
  -4  13   3      109.59       82.02     18.05 o 
  -3  13   3      303.61      256.82     20.82 o 
  -2  13   3      536.74      589.22     41.07 o 
  -1  13   3        1.36        2.66     27.94 o 
   0  13   3        3.94       26.96     19.71 o 
   1  13   3        1.36        0.20     13.96 o 
   2  13   3      546.75      560.05     27.12 o 
   3  13   3      303.41      254.21     20.90 o 
   4  13   3      104.16       94.56     16.79 o 
   5  13   3      575.59      690.22     36.01 o 
   6  13   3      416.18      353.34     22.53 o 
   7  13   3        9.44       -4.30     51.40 o 
   8  13   3     1290.23     1426.31     86.28 o 
   9  13   3     1101.38     1231.32     82.85 o 
  -7  14   3      627.65      601.41     70.09 o 
  -6  14   3      677.77      843.80     88.78 o 
  -5  14   3      367.63      362.40     50.41 o 
  -4  14   3      106.54       96.20     22.64 o 
  -3  14   3      297.76      265.35     29.72 o 
  -2  14   3      108.89       69.60     36.69 o 
  -1  14   3      176.38      127.93     30.08 o 
   0  14   3      352.48      299.14     30.63 o 
   1  14   3      175.20      178.00     26.73 o 
   2  14   3      104.69       78.02     24.21 o 
   3  14   3      309.25      300.08     24.47 o 
   4  14   3      103.58       89.24     19.96 o 
   5  14   3      360.49      386.42     35.40 o 
   6  14   3      668.90      760.47     56.12 o 
   7  14   3      634.37      676.37     52.36 o 
  -6  15   3      504.45      558.96     75.66 o 
  -5  15   3      979.29      947.30     98.43 o 
  -4  15   3       48.96       27.97     19.54 o 
  -3  15   3       92.09       84.90     22.55 o 
  -2  15   3      682.74      684.27     49.66 o 
  -1  15   3     1381.93     1347.93     78.35 o 
   0  15   3      875.64      998.20     62.00 o 
   1  15   3     1379.32     1501.10     85.21 o 
   2  15   3      688.21      609.42     79.34 o 
   3  15   3       91.34       47.68     30.82 o 
   4  15   3       44.38       13.45     18.87 o 
   5  15   3      980.89     1063.78     67.83 o 
   6  15   3      499.85      486.24     46.06 o 
  -4  16   3       25.13      -57.37     57.37 o 
  -3  16   3      573.72      482.55     83.17 o 
  -2  16   3      624.35      640.80     48.83 o 
  -1  16   3      345.19      363.19     84.86 o 
   0  16   3       63.62       50.33     46.28 o 
   1  16   3      331.89      287.26     38.16 o 
   2  16   3      635.69      647.94     52.67 o 
   3  16   3      579.12      480.08     47.94 o 
   4  16   3       22.00      -23.30     23.30 o 
   0   0   4    46926.19    42590.37    980.34 o 
   1   0   4     1164.01     1047.65     23.30 o 
   2   0   4    10364.85     9834.78    171.38 o 
   3   0   4    15851.12    15543.36    234.03 o 
   4   0   4     2157.86     2452.93     42.98 o 
   5   0   4      418.15      436.35     11.14 o 
   6   0   4     7285.53     7471.81    107.31 o 
   7   0   4       75.08       66.45      5.76 o 
   8   0   4        0.78       12.65      5.45 o 
   9   0   4     2640.43     2593.92     45.54 o 
  10   0   4     2523.45     2569.06     51.02 o 
  11   0   4      156.96      154.66     16.86 o 
  12   0   4     1414.02     1567.44     50.97 o 
  13   0   4      120.45       42.07     24.25 o 
  14   0   4      156.14       18.95     98.78 o 
 -14   1   4       26.20       40.30     25.63 o 
 -13   1   4      439.49      448.26     30.57 o 
 -12   1   4      524.27      501.00     38.99 o 
 -11   1   4      404.03      391.31     18.08 o 
 -10   1   4      646.59      651.03     19.14 o 
  -9   1   4     1230.94     1245.73     32.54 o 
  -8   1   4      369.04      379.62     12.89 o 
  -7   1   4     3342.14     3388.26     55.18 o 
  -6   1   4       32.55       18.19      3.78 o 
  -5   1   4     1964.35     2062.11     31.79 o 
  -4   1   4     4497.56     4367.03     60.62 o 
  -3   1   4     6720.73     6675.41    107.34 o 
  -2   1   4      244.08      242.11     10.82 o 
  -1   1   4     1446.79     1428.58     36.75 o 
   0   1   4      109.71      106.91      9.34 o 
   1   1   4     1475.91     1445.56     30.70 o 
   2   1   4      244.53      252.67      8.79 o 
   3   1   4     6701.95     6619.55    106.41 o 
   4   1   4     4358.70     4178.14     75.62 o 
   5   1   4     1933.21     2084.71     37.68 o 
   6   1   4       34.42       29.89      4.39 o 
   7   1   4     3421.88     3501.39     56.66 o 
   8   1   4      368.80      410.30     12.51 o 
   9   1   4     1194.17     1232.99     23.91 o 
  10   1   4      639.75      645.29     18.17 o 
  11   1   4      403.55      434.18     25.64 o 
  12   1   4      522.85      469.09     28.34 o 
  13   1   4      439.26      434.79     46.93 o 
  14   1   4       30.16       32.91     23.74 o 
 -14   2   4      339.69      231.56     49.51 o 
 -13   2   4      334.20      308.05     22.59 o 
 -12   2   4      121.11      100.56     16.55 o 
 -11   2   4      136.54      126.00     13.73 o 
 -10   2   4     1339.38     1413.16     27.75 o 
  -9   2   4     2371.67     2467.60     54.07 o 
  -8   2   4      874.13      876.11     29.59 o 
  -7   2   4     3821.56     3815.09     61.33 o 
  -6   2   4     2398.66     2479.82     36.80 o 
  -5   2   4     2337.55     2403.25     36.79 o 
  -4   2   4    19303.95    20233.27    253.36 o 
  -3   2   4    25102.57    25801.71    348.86 o 
  -2   2   4     4150.45     3804.32     63.25 o 
  -1   2   4     2170.66     1991.57     41.37 o 
   0   2   4     9765.18     9603.42    169.15 o 
   1   2   4     2118.70     1972.83     41.27 o 
   2   2   4     4165.32     3893.57     72.19 o 
   3   2   4    25167.73    25594.98    570.98 o 
   4   2   4    19296.59    20163.64    332.94 o 
   5   2   4     2336.28     2457.29     43.06 o 
   6   2   4     2409.85     2479.21     45.35 o 
   7   2   4     3837.53     3932.89     62.13 o 
   8   2   4      892.22      854.06     19.48 o 
   9   2   4     2402.80     2521.62     60.80 o 
  10   2   4     1361.19     1425.41     34.29 o 
  11   2   4      135.75      111.22     14.40 o 
  12   2   4      119.34       92.27     13.14 o 
  13   2   4      340.89      315.91     32.31 o 
  14   2   4      340.08      238.31     33.36 o 
 -14   3   4      274.05      213.69     84.01 o 
 -13   3   4       72.76       84.69     15.43 o 
 -12   3   4      990.99     1034.65     40.29 o 
 -11   3   4      157.46      153.68     13.53 o 
 -10   3   4      307.32      276.24     17.11 o 
  -9   3   4      408.20      397.48     25.28 o 
  -8   3   4      446.83      437.61     17.95 o 
  -7   3   4      931.97      900.55     26.83 o 
  -6   3   4     1399.49     1341.17     23.27 o 
  -5   3   4     3899.77     4129.24     58.45 o 
  -4   3   4       64.80       86.90      4.42 o 
  -3   3   4     1310.42     1379.45     24.70 o 
  -2   3   4      684.14      601.24     14.34 o 
  -1   3   4     3959.57     4045.40     65.93 o 
   0   3   4    21698.15    20987.97    349.00 o 
   1   3   4     4039.36     4150.56     90.01 o 
   2   3   4      665.55      606.14     23.51 o 
   3   3   4     1292.71     1348.77     33.68 o 
   4   3   4       72.94       78.57      5.99 o 
   5   3   4     3931.86     4173.56     77.69 o 
   6   3   4     1402.62     1335.70     39.36 o 
   7   3   4      916.88      924.71     32.26 o 
   8   3   4      441.09      408.81     13.26 o 
   9   3   4      399.83      369.60     13.40 o 
  10   3   4      303.75      289.61     12.43 o 
  11   3   4      151.67      129.43     10.68 o 
  12   3   4      999.94      998.28     59.82 o 
  13   3   4       67.85       75.13     28.09 o 
  14   3   4      278.85      216.84     67.31 o 
 -14   4   4      178.53      147.12     36.27 o 
 -13   4   4      326.09      370.05     59.41 o 
 -12   4   4      243.65      268.05     20.82 o 
 -11   4   4     1093.89     1170.85     68.27 o 
 -10   4   4      307.20      300.85     18.00 o 
  -9   4   4      405.55      429.04     20.34 o 
  -8   4   4       45.07       52.11     10.09 o 
  -7   4   4      978.14      966.55     30.55 o 
  -6   4   4      790.77      792.15     23.04 o 
  -5   4   4     2549.00     2619.08     62.58 o 
  -4   4   4     6891.08     7065.43    110.95 o 
  -3   4   4      774.23      803.77     21.97 o 
  -2   4   4     7867.20     8062.41    147.27 o 
  -1   4   4     5969.05     6315.31    115.40 o 
   0   4   4      296.54      253.05     10.25 o 
   1   4   4     6086.25     6324.41    112.53 o 
   2   4   4     7830.91     7928.00    123.84 o 
   3   4   4      774.49      810.71     15.80 o 
   4   4   4     6856.25     7085.00    102.92 o 
   5   4   4     2597.57     2701.66     43.37 o 
   6   4   4      782.11      813.57     31.89 o 
   7   4   4     1003.80      940.58     35.22 o 
   8   4   4       41.30       19.05      6.24 o 
   9   4   4      400.66      401.24     14.20 o 
  10   4   4      319.43      314.24     15.29 o 
  11   4   4     1112.19     1107.47     45.05 o 
  12   4   4      242.81      226.74     25.78 o 
  13   4   4      342.34      380.85     37.96 o 
  14   4   4      180.39      157.59     55.18 o 
 -13   5   4      589.04      585.92     56.12 o 
 -12   5   4      156.99      146.22     17.39 o 
 -11   5   4      257.78      274.92     20.45 o 
 -10   5   4      513.12      497.34     24.44 o 
  -9   5   4      542.73      573.34     25.69 o 
  -8   5   4      622.70      616.69     20.00 o 
  -7   5   4     1660.03     1608.43     40.19 o 
  -6   5   4      403.44      444.10     16.75 o 
  -5   5   4     4138.84     4315.49     82.45 o 
  -4   5   4     3628.03     3814.32     86.37 o 
  -3   5   4      383.15      358.64     19.19 o 
  -2   5   4     2585.26     2563.26     83.97 o 
  -1   5   4      145.27      118.51      9.38 o 
   0   5   4     2794.08     2794.72     53.82 o 
   1   5   4      142.81      121.72      6.32 o 
   2   5   4     2534.61     2453.20     36.85 o 
   3   5   4      399.12      390.00     10.02 o 
   4   5   4     3611.86     3875.49     55.12 o 
   5   5   4     4109.32     4231.40     61.26 o 
   6   5   4      408.19      447.93     20.99 o 
   7   5   4     1668.45     1651.98     36.12 o 
   8   5   4      613.00      556.44     19.42 o 
   9   5   4      541.75      545.73     16.56 o 
  10   5   4      506.54      526.34     18.23 o 
  11   5   4      257.11      235.18     25.55 o 
  12   5   4      150.95      138.48     29.78 o 
  13   5   4      584.26      554.68     75.56 o 
 -13   6   4      203.89      189.99     30.87 o 
 -12   6   4      206.77      192.90     20.62 o 
 -11   6   4      979.88      934.45     54.15 o 
 -10   6   4      161.16      137.19     18.26 o 
  -9   6   4      259.29      315.66     52.68 o 
  -8   6   4      523.79      530.34     21.88 o 
  -7   6   4      549.68      513.34     21.20 o 
  -6   6   4      343.19      356.82     16.46 o 
  -5   6   4     1063.68     1026.75     27.39 o 
  -4   6   4      717.33      793.12     26.46 o 
  -3   6   4     1562.73     1510.64     40.04 o 
  -2   6   4      504.42      462.48     24.87 o 
  -1   6   4       43.88       79.09     15.76 o 
   0   6   4      129.76      117.67      9.32 o 
   1   6   4       46.68       31.78      6.16 o 
   2   6   4      562.32      544.66     12.77 o 
   3   6   4     1564.00     1488.66     24.84 o 
   4   6   4      718.20      752.00     16.68 o 
   5   6   4     1088.47     1095.78     23.19 o 
   6   6   4      338.03      348.88      9.55 o 
   7   6   4      541.89      537.81     19.60 o 
   8   6   4      535.21      549.80     36.44 o 
   9   6   4      266.81      294.67     14.59 o 
  10   6   4      163.68      157.20      9.27 o 
  11   6   4      971.88      847.68     82.62 o 
  12   6   4      212.52      154.11     45.93 o 
  13   6   4      203.48      171.21     51.20 o 
 -13   7   4       14.40      -21.80     25.39 o 
 -12   7   4     1319.22     1326.05     75.24 o 
 -11   7   4      182.16      143.62     17.30 o 
 -10   7   4     2651.91     2796.29     92.13 o 
  -9   7   4      193.92      167.19     22.71 o 
  -8   7   4     2716.77     2935.97     71.44 o 
  -7   7   4      468.51      466.39     21.97 o 
  -6   7   4      613.53      602.85     22.62 o 
  -5   7   4      257.23      277.94     15.20 o 
  -4   7   4     1809.84     1748.05     49.24 o 
  -3   7   4       46.88       29.69      8.57 o 
  -2   7   4     6275.32     6288.57    135.53 o 
  -1   7   4     2635.82     2692.16     50.23 o 
   0   7   4        9.44        9.08      4.67 o 
   1   7   4     2695.94     2722.32     45.67 o 
   2   7   4     6230.26     6282.88     88.35 o 
   3   7   4       51.82       56.08      5.72 o 
   4   7   4     1779.43     1669.97     35.68 o 
   5   7   4      252.13      240.07      8.84 o 
   6   7   4      607.91      602.66     15.64 o 
   7   7   4      469.07      468.91     18.38 o 
   8   7   4     2694.94     2837.94     71.39 o 
   9   7   4      191.19      147.25     21.28 o 
  10   7   4     2671.10     2625.96    150.53 o 
  11   7   4      187.59      148.74     40.56 o 
  12   7   4     1329.76     1441.43    136.31 o 
 -12   8   4      429.34      509.28     40.80 o 
 -11   8   4        2.81       -1.58     13.46 o 
 -10   8   4      127.53       92.17     27.26 o 
  -9   8   4      597.65      646.45     31.12 o 
  -8   8   4      352.47      350.41     20.28 o 
  -7   8   4      241.69      239.54     15.84 o 
  -6   8   4     1657.57     1737.13     47.68 o 
  -5   8   4     1304.92     1289.31     56.83 o 
  -4   8   4     2210.57     2275.49     62.74 o 
  -3   8   4     1509.58     1481.94     43.55 o 
  -2   8   4     1844.74     1776.73     44.39 o 
  -1   8   4     1089.73     1034.53     22.41 o 
   0   8   4     1162.86     1148.73     23.57 o 
   1   8   4     1122.24     1075.44     23.59 o 
   2   8   4     1855.14     1856.08     36.54 o 
   3   8   4     1551.35     1534.72     32.18 o 
   4   8   4     2263.24     2361.83     39.49 o 
   5   8   4     1307.37     1371.83     27.28 o 
   6   8   4     1637.91     1706.63     37.39 o 
   7   8   4      231.01      211.98     16.37 o 
   8   8   4      346.86      321.91     20.31 o 
   9   8   4      581.18      675.22     26.79 o 
  10   8   4      134.82      109.33     38.77 o 
  11   8   4        2.85      -14.81     52.69 o 
  12   8   4      430.92      444.52     67.31 o 
 -12   9   4      323.88      295.39     37.51 o 
 -11   9   4      243.14      178.86     28.26 o 
 -10   9   4      213.16      188.72     34.80 o 
  -9   9   4     1137.16     1150.30     73.57 o 
  -8   9   4     1566.71     1608.07     59.73 o 
  -7   9   4      607.91      556.97     28.95 o 
  -6   9   4     1132.52     1063.42     48.90 o 
  -5   9   4     1102.48     1113.05     42.08 o 
  -4   9   4     4174.51     4204.26    109.28 o 
  -3   9   4     4078.69     4043.34    105.37 o 
  -2   9   4      521.12      455.08     18.81 o 
  -1   9   4     2052.28     2088.22     38.20 o 
   0   9   4      974.22      992.35     23.44 o 
   1   9   4     2027.56     2057.55     39.55 o 
   2   9   4      511.46      486.64     15.84 o 
   3   9   4     4087.73     4016.91     66.23 o 
   4   9   4     4192.31     4292.63     78.39 o 
   5   9   4     1136.03     1152.90     25.47 o 
   6   9   4     1108.07     1079.46     37.15 o 
   7   9   4      615.13      627.51     21.40 o 
   8   9   4     1541.38     1699.34     73.98 o 
   9   9   4     1146.43     1298.71     65.44 o 
  10   9   4      221.27      244.25     33.12 o 
  11   9   4      245.91      210.08     51.20 o 
 -11  10   4      183.82      192.42     52.89 o 
 -10  10   4      548.65      522.32    132.13 o 
  -9  10   4     1864.70     2116.23    114.14 o 
  -8  10   4      163.21      173.01     64.82 o 
  -7  10   4       42.79       34.22     13.84 o 
  -6  10   4      247.88      240.64     23.86 o 
  -5  10   4      522.25      537.25     34.28 o 
  -4  10   4      178.37      173.32     30.45 o 
  -3  10   4      676.82      712.67     25.24 o 
  -2  10   4     1750.34     1864.21     45.24 o 
  -1  10   4      933.49      989.72     28.27 o 
   0  10   4     5400.81     5731.84     98.51 o 
   1  10   4      926.91      956.27     24.77 o 
   2  10   4     1738.21     1842.25     37.31 o 
   3  10   4      672.33      724.90     22.76 o 
   4  10   4      186.59      181.05     11.05 o 
   5  10   4      526.62      528.39     17.88 o 
   6  10   4      245.73      289.08     13.46 o 
   7  10   4       39.32       25.53      9.10 o 
   8  10   4      160.93      136.74     14.43 o 
   9  10   4     1889.63     2118.27    117.67 o 
  10  10   4      545.87      473.75     67.31 o 
  11  10   4      184.18      141.08     51.00 o 
 -10  11   4      305.87      259.15     37.58 o 
  -9  11   4      521.91      531.61     67.81 o 
  -8  11   4     1361.84     1333.66    108.47 o 
  -7  11   4     1096.50     1192.57     56.69 o 
  -6  11   4     1869.46     1875.20     80.53 o 
  -5  11   4      360.50      359.04     79.59 o 
  -4  11   4      321.24      274.69     26.29 o 
  -3  11   4     1384.72     1308.91     35.37 o 
  -2  11   4     1339.63     1277.12     55.45 o 
  -1  11   4     1853.71     1833.65     44.30 o 
   0  11   4      507.88      505.76     18.19 o 
   1  11   4     1852.47     1826.29     39.53 o 
   2  11   4     1360.68     1301.70     32.59 o 
   3  11   4     1364.30     1404.60     37.80 o 
   4  11   4      336.90      304.11     14.14 o 
   5  11   4      363.44      362.33     16.17 o 
   6  11   4     1901.30     2069.87     50.13 o 
   7  11   4     1094.07     1127.39     40.50 o 
   8  11   4     1347.06     1407.82     79.09 o 
   9  11   4      517.18      480.63     53.54 o 
  10  11   4      305.59      364.68     40.81 o 
  -9  12   4      343.63      373.83     60.15 o 
  -8  12   4       94.27       86.50     40.66 o 
  -7  12   4      420.64      333.76     53.89 o 
  -6  12   4      853.64     1003.97     90.97 o 
  -5  12   4       74.21       51.47     21.92 o 
  -4  12   4     1783.58     1725.47     64.29 o 
  -3  12   4      882.78      896.87     46.68 o 
  -2  12   4     1013.21      955.23     33.53 o 
  -1  12   4      217.73      224.66     17.51 o 
   0  12   4      152.37      147.05     14.10 o 
   1  12   4      226.79      198.59     13.51 o 
   2  12   4     1036.73     1029.58     32.60 o 
   3  12   4      879.10      853.75     31.08 o 
   4  12   4     1779.47     1807.29     48.23 o 
   5  12   4       73.97       96.66     12.61 o 
   6  12   4      866.18      861.13     40.57 o 
   7  12   4      421.58      453.27     44.60 o 
   8  12   4       96.83       70.09     27.38 o 
   9  12   4      360.83      224.38     49.11 o 
  -8  13   4      188.79      141.98     47.33 o 
  -7  13   4      219.26      285.94     65.92 o 
  -6  13   4      234.03      121.49     52.79 o 
  -5  13   4      707.66      675.38     74.17 o 
  -4  13   4      605.51      510.93     57.07 o 
  -3  13   4       51.33       17.65     21.23 o 
  -2  13   4      324.91      302.66     25.80 o 
  -1  13   4      341.88      260.19     40.07 o 
   0  13   4      483.05      435.01     33.68 o 
   1  13   4      353.64      346.49     20.66 o 
   2  13   4      317.99      310.99     21.75 o 
   3  13   4       47.51       42.63     16.13 o 
   4  13   4      603.61      621.77     28.43 o 
   5  13   4      704.60      715.96     34.46 o 
   6  13   4      234.18      211.36     20.95 o 
   7  13   4      219.33      222.64     33.04 o 
   8  13   4      183.65      144.85     31.13 o 
  -7  14   4      487.05      488.86     76.66 o 
  -6  14   4       27.75       86.10     54.28 o 
  -5  14   4      153.23      139.39     43.85 o 
  -4  14   4     1387.41     1528.03    129.05 o 
  -3  14   4      301.84      328.99     31.39 o 
  -2  14   4        2.83      -14.01     16.86 o 
  -1  14   4      518.94      525.48     40.30 o 
   0  14   4       59.63       63.85     21.25 o 
   1  14   4      518.05      408.75     40.56 o 
   2  14   4        2.35        0.00     14.40 o 
   3  14   4      315.42      299.27     40.68 o 
   4  14   4     1394.48     1385.64     61.22 o 
   5  14   4      153.33      142.84     18.26 o 
   6  14   4       27.73       35.78     24.52 o 
   7  14   4      485.78      518.87     49.11 o 
  -5  15   4       58.60       70.49     45.24 o 
  -4  15   4      340.44      209.19     47.92 o 
  -3  15   4      126.41      129.45     57.37 o 
  -2  15   4       20.57       16.28     22.00 o 
  -1  15   4       89.63       85.05     26.55 o 
   0  15   4      486.47      515.77     44.00 o 
   1  15   4       89.52       56.67     26.24 o 
   2  15   4       21.19       19.20     32.16 o 
   3  15   4      126.48       84.23     18.76 o 
   4  15   4      344.54      344.02     23.97 o 
   5  15   4       56.10       58.14     28.17 o 
   6  15   4      292.19      275.50     49.51 o 
  -3  16   4      459.78      356.83     58.86 o 
  -2  16   4      352.42      303.65     61.84 o 
  -1  16   4     1302.60     1406.25    119.85 o 
   0  16   4       24.61      -22.64     22.64 o 
   1  16   4     1321.02     1274.10     84.51 o 
   2  16   4      355.24      280.17     46.93 o 
   3  16   4      460.58      403.91     33.42 o 
   1   0   5     1051.78      945.58     22.62 o 
   2   0   5     5432.34     5147.24     92.76 o 
   3   0   5      474.25      523.07     13.87 o 
   4   0   5       35.32       12.53      4.52 o 
   5   0   5     4897.39     4554.00     75.12 o 
   6   0   5        7.94       14.59      3.94 o 
   7   0   5     2350.33     2434.05     41.50 o 
   8   0   5     2157.22     2191.06     42.06 o 
   9   0   5        1.98        7.77      5.87 o 
  10   0   5     4239.53     4294.95     76.74 o 
  11   0   5     1460.75     1577.33     43.14 o 
  12   0   5        0.52       -7.75      7.75 o 
  13   0   5     1249.84     1111.74     67.87 o 
  14   0   5       61.67       42.45     25.38 o 
 -14   1   5      310.28      222.01     49.51 o 
 -13   1   5     1794.88     1841.81     76.77 o 
 -12   1   5      229.50      212.45     17.01 o 
 -11   1   5      683.07      640.68     20.42 o 
 -10   1   5      219.07      175.05     11.66 o 
  -9   1   5     2206.13     2196.66     47.87 o 
  -8   1   5      289.16      259.58     10.52 o 
  -7   1   5      439.83      414.25     12.55 o 
  -6   1   5     6686.32     6906.68     94.17 o 
  -5   1   5      132.44      140.59      7.20 o 
  -4   1   5     2097.68     1934.86     35.22 o 
  -3   1   5     9654.39     9350.57    147.65 o 
  -2   1   5       84.83      104.77      6.97 o 
  -1   1   5    37909.55    36656.02    795.45 o 
   0   1   5     4456.54     4392.27     84.45 o 
   1   1   5    37912.59    36950.68    601.58 o 
   2   1   5       90.76       93.45      8.31 o 
   3   1   5     9733.77     9321.35    143.05 o 
   4   1   5     2081.78     1918.11     41.47 o 
   5   1   5      122.26      123.43     11.85 o 
   6   1   5     6709.43     6959.16    125.70 o 
   7   1   5      465.11      447.73     13.01 o 
   8   1   5      301.22      269.12     10.56 o 
   9   1   5     2188.57     2231.45     44.97 o 
  10   1   5      218.61      187.35     10.62 o 
  11   1   5      682.07      653.14     20.06 o 
  12   1   5      225.57      157.23     19.09 o 
  13   1   5     1802.73     1979.30    113.33 o 
  14   1   5      299.08      266.00     40.31 o 
 -14   2   5      276.97      154.01     32.46 o 
 -13   2   5     1144.85     1292.72     52.55 o 
 -12   2   5      273.71      248.75     19.27 o 
 -11   2   5      764.01      825.26     39.87 o 
 -10   2   5      149.55      125.72      8.93 o 
  -9   2   5     1251.62     1209.69     29.86 o 
  -8   2   5      141.39      118.95     14.36 o 
  -7   2   5      409.72      370.71     11.26 o 
  -6   2   5     1754.80     1629.90     27.19 o 
  -5   2   5     4440.24     4575.22     68.13 o 
  -4   2   5     2946.88     2815.71     51.00 o 
  -3   2   5     4827.21     4913.38     74.02 o 
  -2   2   5     1743.27     1760.85     37.52 o 
  -1   2   5    10420.84    10097.85    175.30 o 
   0   2   5      382.46      437.05     14.22 o 
   1   2   5    10467.17    10053.86    174.19 o 
   2   2   5     1714.62     1705.82     35.26 o 
   3   2   5     4843.95     4966.58    101.74 o 
   4   2   5     2953.02     2822.61     55.94 o 
   5   2   5     4416.13     4463.61     81.61 o 
   6   2   5     1773.67     1705.90     37.18 o 
   7   2   5      403.08      384.43     14.45 o 
   8   2   5      150.26      114.40      7.37 o 
   9   2   5     1275.64     1293.37     25.67 o 
  10   2   5      152.52      148.58      7.84 o 
  11   2   5      751.22      695.14     27.58 o 
  12   2   5      274.91      249.94     20.24 o 
  13   2   5     1125.42     1317.34     72.43 o 
  14   2   5      273.85      253.72     77.25 o 
 -14   3   5      122.81      107.30     29.57 o 
 -13   3   5      423.04      459.45     45.18 o 
 -12   3   5       92.96       93.68     18.20 o 
 -11   3   5      296.19      306.49     18.68 o 
 -10   3   5     2205.21     2398.37     66.19 o 
  -9   3   5      296.57      298.37     23.43 o 
  -8   3   5      455.78      460.28     14.25 o 
  -7   3   5     1895.53     1851.47     31.84 o 
  -6   3   5      605.02      579.79     13.22 o 
  -5   3   5      390.40      362.23     13.89 o 
  -4   3   5    10392.47    10574.92    147.17 o 
  -3   3   5      310.32      303.22      9.43 o 
  -2   3   5     5457.31     5475.96     90.86 o 
  -1   3   5       35.69       46.53      4.94 o 
   0   3   5       26.48       31.14      5.19 o 
   1   3   5       47.09       68.62      8.67 o 
   2   3   5     5447.90     5379.79    113.14 o 
   3   3   5      292.97      299.44     17.84 o 
   4   3   5    10381.98    10578.18    183.73 o 
   5   3   5      377.42      359.82     13.14 o 
   6   3   5      577.50      591.16     24.35 o 
   7   3   5     1920.39     1947.12     45.99 o 
   8   3   5      464.43      450.94     13.80 o 
   9   3   5      288.12      271.51     13.68 o 
  10   3   5     2175.61     2317.62     50.88 o 
  11   3   5      287.04      261.78     16.68 o 
  12   3   5       93.54       93.03     27.59 o 
  13   3   5      415.59      408.06     38.80 o 
  14   3   5      117.30      141.18     53.79 o 
 -13   4   5      167.41      137.13     30.63 o 
 -12   4   5       76.94       73.44     17.41 o 
 -11   4   5      978.83     1016.76     83.77 o 
 -10   4   5       54.45       42.57     19.51 o 
  -9   4   5      517.57      477.55     22.52 o 
  -8   4   5      601.33      589.76     20.50 o 
  -7   4   5      349.62      376.70     14.77 o 
  -6   4   5     1892.45     1874.49     33.66 o 
  -5   4   5     1017.39      969.27     22.23 o 
  -4   4   5     1025.21     1095.94     22.80 o 
  -3   4   5     1296.06     1291.44     25.54 o 
  -2   4   5     5850.87     5945.87    111.52 o 
  -1   4   5     2783.69     2871.40     73.00 o 
   0   4   5      896.48      789.10     20.65 o 
   1   4   5     2761.59     2831.46     66.21 o 
   2   4   5     5866.96     6015.67     95.35 o 
   3   4   5     1279.94     1295.04     31.91 o 
   4   4   5     1031.44     1120.32     22.93 o 
   5   4   5     1024.07      971.36     31.94 o 
   6   4   5     1882.28     1921.64     36.41 o 
   7   4   5      340.30      367.13     21.91 o 
   8   4   5      590.38      550.85     20.90 o 
   9   4   5      516.41      457.74     19.46 o 
  10   4   5       55.44       44.28     11.79 o 
  11   4   5      980.78     1058.01     45.34 o 
  12   4   5       75.23       51.18     36.44 o 
  13   4   5      164.68       95.64     47.13 o 
 -13   5   5      134.06      192.95     21.61 o 
 -12   5   5      213.82      245.34     20.86 o 
 -11   5   5     1188.73     1055.50     74.08 o 
 -10   5   5      121.19      108.09     14.88 o 
  -9   5   5     1546.10     1462.55     43.70 o 
  -8   5   5     2802.81     2861.46     60.88 o 
  -7   5   5     1318.99     1324.60     31.82 o 
  -6   5   5     2645.84     2668.62     54.57 o 
  -5   5   5     2414.59     2423.33     54.39 o 
  -4   5   5     1604.25     1594.55     33.80 o 
  -3   5   5      317.71      330.21     10.78 o 
  -2   5   5      473.39      472.00     17.13 o 
  -1   5   5      472.64      433.21     14.98 o 
   0   5   5     1391.27     1652.15     36.50 o 
   1   5   5      498.48      484.40     16.80 o 
   2   5   5      483.23      507.99     14.87 o 
   3   5   5      323.23      341.50     11.04 o 
   4   5   5     1617.36     1586.26     33.84 o 
   5   5   5     2409.52     2503.38     42.91 o 
   6   5   5     2585.04     2686.62     48.72 o 
   7   5   5     1316.63     1288.60     34.41 o 
   8   5   5     2793.75     2844.86    129.07 o 
   9   5   5     1566.19     1453.32     43.65 o 
  10   5   5      127.31      108.35     12.61 o 
  11   5   5     1186.74     1141.28     91.97 o 
  12   5   5      200.67      156.69     55.38 o 
  13   5   5      129.39       83.52     44.44 o 
 -13   6   5       74.51       51.61     19.22 o 
 -12   6   5      151.20      164.26     37.20 o 
 -11   6   5     1192.52     1204.54     52.74 o 
 -10   6   5      618.85      651.36     36.27 o 
  -9   6   5      423.46      376.74     22.80 o 
  -8   6   5      669.42      685.35     29.17 o 
  -7   6   5      568.84      565.49     19.70 o 
  -6   6   5      161.97      137.41     16.63 o 
  -5   6   5      161.06      120.24     13.47 o 
  -4   6   5     1998.35     1991.30     52.76 o 
  -3   6   5      254.16      204.86     14.49 o 
  -2   6   5      438.80      460.01     16.92 o 
  -1   6   5    23927.92    24457.29    470.06 o 
   0   6   5     3344.63     3462.75     81.00 o 
   1   6   5    23973.94    25114.21    381.75 o 
   2   6   5      441.82      481.07     13.68 o 
   3   6   5      245.28      233.51      9.71 o 
   4   6   5     2024.86     1991.27     33.15 o 
   5   6   5      162.41      139.10      7.27 o 
   6   6   5      160.89      139.19      7.51 o 
   7   6   5      566.79      582.95     25.36 o 
   8   6   5      659.59      660.68     28.49 o 
   9   6   5      434.21      370.16     34.90 o 
  10   6   5      633.36      573.34     36.27 o 
  11   6   5     1203.49     1157.48     94.65 o 
  12   6   5      152.48      110.66     43.15 o 
  13   6   5       78.66       48.52     40.37 o 
 -12   7   5      551.56      551.78     31.60 o 
 -11   7   5      188.30      184.23     29.83 o 
 -10   7   5       95.01       62.80     17.96 o 
  -9   7   5        8.54        5.13      8.45 o 
  -8   7   5      283.85      267.94     22.59 o 
  -7   7   5      129.63      119.07     12.67 o 
  -6   7   5     1079.67     1059.88     41.89 o 
  -5   7   5      521.70      547.85     40.32 o 
  -4   7   5      445.96      411.34     19.85 o 
  -3   7   5      181.42      147.42     13.89 o 
  -2   7   5     1788.39     1698.47     37.45 o 
  -1   7   5     1695.58     1719.64     42.99 o 
   0   7   5      449.56      376.00     12.19 o 
   1   7   5     1689.14     1742.37     29.99 o 
   2   7   5     1819.53     1729.43     30.51 o 
   3   7   5      185.04      166.76      8.54 o 
   4   7   5      439.00      439.38     12.46 o 
   5   7   5      534.26      584.52     15.76 o 
   6   7   5     1070.72     1062.96     24.39 o 
   7   7   5      124.18      103.43     11.64 o 
   8   7   5      282.36      246.66     17.65 o 
   9   7   5        7.77        4.48     12.03 o 
  10   7   5       99.09       43.35     32.51 o 
  11   7   5      181.78      129.75     40.56 o 
  12   7   5      548.23      454.46     67.41 o 
 -12   8   5      259.10      219.99     32.84 o 
 -11   8   5       63.02       32.53     21.67 o 
 -10   8   5      382.50      382.61     28.59 o 
  -9   8   5      507.88      573.78     24.00 o 
  -8   8   5     1519.57     1578.77     57.34 o 
  -7   8   5     1809.66     1926.83     79.99 o 
  -6   8   5       22.49       29.44     10.68 o 
  -5   8   5     8975.33     9305.84    210.29 o 
  -4   8   5     2413.40     2522.87     86.40 o 
  -3   8   5      788.75      726.22     28.82 o 
  -2   8   5     1710.55     1724.00     38.55 o 
  -1   8   5       51.51       48.88     20.08 o 
   0   8   5      168.95      141.35      9.93 o 
   1   8   5       50.00       53.83      6.40 o 
   2   8   5     1691.33     1686.68     31.55 o 
   3   8   5      799.81      731.60     18.96 o 
   4   8   5     2384.64     2373.04     41.62 o 
   5   8   5     8998.65     9302.41    165.57 o 
   6   8   5       21.85       19.11      5.19 o 
   7   8   5     1814.19     1898.21     37.04 o 
   8   8   5     1489.00     1606.13     68.21 o 
   9   8   5      511.51      502.04     33.97 o 
  10   8   5      382.43      266.25     45.93 o 
  11   8   5       64.11       22.97     39.17 o 
  12   8   5      260.10      113.14     45.73 o 
 -11   9   5      182.30      222.97     30.40 o 
 -10   9   5       63.75       67.57     23.84 o 
  -9   9   5       28.58       82.82     29.73 o 
  -8   9   5      140.70      182.93     31.77 o 
  -7   9   5      615.80      657.12     47.57 o 
  -6   9   5      350.10      346.15     27.67 o 
  -5   9   5     2549.68     2620.65     77.20 o 
  -4   9   5     1040.22      994.83     46.87 o 
  -3   9   5      591.41      566.76     26.72 o 
  -2   9   5     4525.09     4846.34    121.57 o 
  -1   9   5      697.38      704.67     19.63 o 
   0   9   5      513.60      563.59     16.84 o 
   1   9   5      700.81      682.63     27.89 o 
   2   9   5     4569.73     4827.67     75.56 o 
   3   9   5      595.02      586.87     16.81 o 
   4   9   5     1033.40     1041.51     23.63 o 
   5   9   5     2485.52     2540.80     47.55 o 
   6   9   5      379.42      368.61     16.72 o 
   7   9   5      618.67      618.02     19.04 o 
   8   9   5      149.18      152.45     16.79 o 
   9   9   5       30.86      -29.73     29.73 o 
  10   9   5       66.78      105.19     40.47 o 
  11   9   5      180.36      118.51     59.26 o 
 -11  10   5      119.88      109.21     37.81 o 
 -10  10   5       89.37       24.53     23.69 o 
  -9  10   5      720.17      765.85     96.04 o 
  -8  10   5     1865.53     2020.47    127.66 o 
  -7  10   5      504.98      451.68     43.45 o 
  -6  10   5      144.97      121.58     22.82 o 
  -5  10   5     2521.42     2789.70     99.21 o 
  -4  10   5      131.69       98.67     17.33 o 
  -3  10   5       95.60       91.29     15.65 o 
  -2  10   5      591.19      558.21     23.73 o 
  -1  10   5      123.87      115.39     11.81 o 
   0  10   5     3110.01     3107.10     58.06 o 
   1  10   5      126.69      109.87     13.72 o 
   2  10   5      600.00      588.11     18.38 o 
   3  10   5       84.35       73.72      9.36 o 
   4  10   5      145.83      120.99      9.70 o 
   5  10   5     2513.07     2637.84     59.42 o 
   6  10   5      140.88      153.34     17.09 o 
   7  10   5      500.46      497.41     17.51 o 
   8  10   5     1875.97     2005.90     73.60 o 
   9  10   5      713.05      813.20     55.87 o 
  10  10   5       83.18       35.00     36.29 o 
  11  10   5      113.30      134.32     51.00 o 
 -10  11   5      396.09      570.35    111.65 o 
  -9  11   5      241.61      218.83     48.22 o 
  -8  11   5       85.92       61.34     34.00 o 
  -7  11   5      676.63      770.39     72.03 o 
  -6  11   5      990.45     1025.58     48.88 o 
  -5  11   5     1070.91     1046.08     55.57 o 
  -4  11   5      416.91      359.64     31.26 o 
  -3  11   5      170.61      133.74     16.36 o 
  -2  11   5     1902.36     1989.92     57.22 o 
  -1  11   5     2358.47     2391.08     57.07 o 
   0  11   5        3.07        8.28      8.27 o 
   1  11   5     2362.12     2332.95     48.57 o 
   2  11   5     1888.24     1926.21     41.87 o 
   3  11   5      165.91      178.68     13.54 o 
   4  11   5      432.01      429.11     17.92 o 
   5  11   5     1075.97     1081.12     31.97 o 
   6  11   5      978.14      947.55     35.66 o 
   7  11   5      665.29      705.09     37.94 o 
   8  11   5       84.72       96.80     27.02 o 
   9  11   5      246.35      297.05     35.93 o 
  10  11   5      402.20      513.92     68.40 o 
  -9  12   5     1011.57     1088.78    100.62 o 
  -8  12   5      186.11      221.41     58.96 o 
  -7  12   5      144.56      139.29     38.08 o 
  -6  12   5      275.39      229.27     46.13 o 
  -5  12   5      395.45      344.90     47.52 o 
  -4  12   5      469.57      552.39     58.26 o 
  -3  12   5      226.42      153.73     20.77 o 
  -2  12   5      116.79       75.59     25.00 o 
  -1  12   5      218.42      174.78     18.90 o 
   0  12   5      789.81      761.34     29.28 o 
   1  12   5      212.21      169.47     12.69 o 
   2  12   5      120.68       97.40     11.31 o 
   3  12   5      237.45      223.88     18.36 o 
   4  12   5      482.07      443.32     20.75 o 
   5  12   5      405.79      364.34     17.96 o 
   6  12   5      270.80      273.76     18.46 o 
   7  12   5      141.67      131.75     20.09 o 
   8  12   5      186.65      157.17     31.46 o 
   9  12   5     1009.07     1075.61    112.89 o 
  -7  13   5     1132.15     1398.08    119.90 o 
  -6  13   5      195.28      167.73     40.96 o 
  -5  13   5     3298.14     3517.28    225.19 o 
  -4  13   5      725.94      776.49     65.02 o 
  -3  13   5      325.90      348.48     53.19 o 
  -2  13   5      966.19      994.03     85.30 o 
  -1  13   5      289.33      237.97     25.24 o 
   0  13   5        5.39        9.83     17.45 o 
   1  13   5      290.12      305.30     23.32 o 
   2  13   5      962.71     1022.77     37.29 o 
   3  13   5      312.08      332.38     24.90 o 
   4  13   5      727.42      765.08     38.11 o 
   5  13   5     3290.16     3557.72    122.29 o 
   6  13   5      191.82      219.78     23.16 o 
   7  13   5     1136.44     1199.29     91.32 o 
   8  13   5        2.19        1.29     56.17 o 
  -7  14   5      202.77      196.86     52.89 o 
  -6  14   5       68.23       30.42     38.38 o 
  -5  14   5      370.12      322.53     61.05 o 
  -4  14   5       58.29       75.76     50.51 o 
  -3  14   5      481.39      482.30     61.24 o 
  -2  14   5       81.50       86.70     35.99 o 
  -1  14   5      185.13      175.62     26.40 o 
   0  14   5     2371.35     2521.46    160.37 o 
   1  14   5      187.03      196.82     25.50 o 
   2  14   5       81.48       60.83     13.36 o 
   3  14   5      466.82      475.36     27.32 o 
   4  14   5       57.02       45.30     17.93 o 
   5  14   5      369.86      339.77     23.92 o 
   6  14   5       70.25       70.43     26.04 o 
   7  14   5      202.19      135.47     37.51 o 
  -5  15   5      878.23     1167.62    107.77 o 
  -4  15   5      133.74      101.21     43.94 o 
  -3  15   5      590.48      575.16     70.69 o 
  -2  15   5      186.24       69.50     38.77 o 
  -1  15   5      102.20       96.77     23.63 o 
   0  15   5        4.68       -2.23     25.37 o 
   1  15   5       99.57       77.81     32.06 o 
   2  15   5      188.63      100.84     21.71 o 
   3  15   5      601.98      650.80     36.58 o 
   4  15   5      130.65      121.99     22.15 o 
   5  15   5      894.71      866.42     60.58 o 
  -2  16   5      494.34      424.14     64.23 o 
  -1  16   5      166.33       97.73     48.22 o 
   0  16   5        3.07        4.03     32.11 o 
   1  16   5      165.93      150.57     34.74 o 
   2  16   5      491.48      418.28     34.64 o 
   0   0   6    41867.08    40043.54    928.95 o 
   1   0   6     2305.24     2273.26     45.93 o 
   2   0   6     1808.09     1824.74     38.24 o 
   3   0   6     2084.26     1825.00     48.46 o 
   4   0   6     5640.43     6125.73    101.38 o 
   5   0   6      728.96      686.28     17.22 o 
   6   0   6      130.03      112.16     13.85 o 
   7   0   6     1915.80     1931.04     40.77 o 
   8   0   6      583.85      592.17     18.84 o 
   9   0   6       13.24        3.47      6.29 o 
  10   0   6      191.23      182.99     10.48 o 
  11   0   6      457.61      468.64     17.31 o 
  12   0   6      683.99      646.12     28.46 o 
  13   0   6      174.11      153.58     28.59 o 
  14   0   6      782.85      769.03     57.97 o 
 -14   1   6      141.03      166.43     44.39 o 
 -13   1   6        6.63       53.15     22.64 o 
 -12   1   6      323.78      328.15     45.71 o 
 -11   1   6      366.54      397.54     21.11 o 
 -10   1   6      479.05      479.66     17.38 o 
  -9   1   6     1748.32     1744.40     53.72 o 
  -8   1   6       95.86       83.89      8.36 o 
  -7   1   6      559.05      550.16     19.11 o 
  -6   1   6       65.81       66.80      6.61 o 
  -5   1   6     2199.66     2259.71     38.71 o 
  -4   1   6      510.08      447.35     12.76 o 
  -3   1   6     5727.82     5626.46    102.44 o 
  -2   1   6      132.04      144.87      8.35 o 
  -1   1   6     4581.22     4195.12     81.61 o 
   0   1   6     1288.54     1291.83     28.43 o 
   1   1   6     4572.93     4158.90     78.61 o 
   2   1   6      132.38      137.51      7.97 o 
   3   1   6     5749.43     5628.33     91.18 o 
   4   1   6      511.22      446.98     12.98 o 
   5   1   6     2162.92     2192.57     44.61 o 
   6   1   6       66.02       92.37     20.64 o 
   7   1   6      541.64      535.62     17.25 o 
   8   1   6       84.64       68.32      7.48 o 
   9   1   6     1715.76     1777.23     39.43 o 
  10   1   6      472.40      461.46     15.30 o 
  11   1   6      383.74      402.03     16.92 o 
  12   1   6      324.64      318.10     25.13 o 
  13   1   6        5.59      -37.48     37.48 o 
  14   1   6      138.56      181.84     65.52 o 
 -14   2   6      222.37      202.70     69.45 o 
 -13   2   6      818.38      805.56     58.22 o 
 -12   2   6      142.91      135.50     14.80 o 
 -11   2   6      247.94      234.17     19.44 o 
 -10   2   6      802.64      824.59     35.81 o 
  -9   2   6      760.42      756.31     29.46 o 
  -8   2   6      408.49      375.88     13.23 o 
  -7   2   6     4948.77     5197.26     83.36 o 
  -6   2   6      307.24      297.36     10.30 o 
  -5   2   6     4381.17     4516.71     70.13 o 
  -4   2   6     3164.54     3095.95     49.55 o 
  -3   2   6     9102.78     9146.97    161.70 o 
  -2   2   6     2988.08     3111.34     58.99 o 
  -1   2   6     5908.47     5816.71    107.45 o 
   0   2   6      146.92      195.41      9.66 o 
   1   2   6     5914.57     5817.82    105.20 o 
   2   2   6     2936.11     3032.30     58.93 o 
   3   2   6     9128.87     9350.57    178.70 o 
   4   2   6     3171.48     3097.05     64.22 o 
   5   2   6     4369.05     4576.92     86.20 o 
   6   2   6      300.19      296.73     12.55 o 
   7   2   6     4975.78     5290.98    103.01 o 
   8   2   6      407.83      385.12     16.99 o 
   9   2   6      773.16      790.83     22.74 o 
  10   2   6      818.49      837.12     35.53 o 
  11   2   6      240.06      230.01     27.39 o 
  12   2   6      143.58      158.33     43.35 o 
  13   2   6      808.98      803.04     91.17 o 
  14   2   6      231.56      154.01     50.90 o 
 -13   3   6       65.71       80.26     20.54 o 
 -12   3   6       79.02       97.63     17.63 o 
 -11   3   6      872.80      980.61     40.97 o 
 -10   3   6      111.46       73.66     15.83 o 
  -9   3   6     1431.83     1496.38     52.10 o 
  -8   3   6     1093.63     1071.48     23.46 o 
  -7   3   6     3181.31     3299.91     58.98 o 
  -6   3   6      246.94      243.23     11.78 o 
  -5   3   6     1429.48     1351.39     27.26 o 
  -4   3   6     1104.17     1154.11     23.54 o 
  -3   3   6      351.91      392.42     12.90 o 
  -2   3   6      829.94      692.82     26.01 o 
  -1   3   6      981.95      985.52     25.58 o 
   0   3   6    14884.37    14598.96    245.39 o 
   1   3   6     1024.73     1012.65     30.16 o 
   2   3   6      813.99      674.17     22.66 o 
   3   3   6      365.56      401.43     13.66 o 
   4   3   6     1109.05     1088.58     27.24 o 
   5   3   6     1450.92     1394.25     32.75 o 
   6   3   6      254.77      231.83     17.17 o 
   7   3   6     3163.65     3308.67     70.56 o 
   8   3   6     1120.03     1111.05     31.26 o 
   9   3   6     1440.57     1542.86     39.04 o 
  10   3   6      108.85       99.15     11.03 o 
  11   3   6      871.02      915.63     37.29 o 
  12   3   6       82.96       99.42     40.37 o 
  13   3   6       66.99       28.24     41.66 o 
 -13   4   6       90.10       70.67     17.22 o 
 -12   4   6       30.44       31.06     17.15 o 
 -11   4   6      647.25      659.12     35.02 o 
 -10   4   6      504.72      486.16     31.35 o 
  -9   4   6      274.51      255.42     18.04 o 
  -8   4   6       54.50       45.00      8.99 o 
  -7   4   6     1639.44     1662.84     37.64 o 
  -6   4   6     2886.70     2923.89     50.02 o 
  -5   4   6     3688.02     3768.43     60.68 o 
  -4   4   6     3423.28     3636.56     56.36 o 
  -3   4   6      553.47      588.41     17.19 o 
  -2   4   6      652.79      649.05     17.78 o 
  -1   4   6     5629.05     5750.49    104.19 o 
   0   4   6      120.16      132.54      8.31 o 
   1   4   6     5689.08     5913.79    129.05 o 
   2   4   6      624.10      681.09     23.68 o 
   3   4   6      533.50      577.13     17.42 o 
   4   4   6     3392.81     3579.00     70.01 o 
   5   4   6     3689.86     3771.91     74.52 o 
   6   4   6     2858.04     2974.54     74.77 o 
   7   4   6     1668.06     1758.64     42.56 o 
   8   4   6       58.26       61.90      6.82 o 
   9   4   6      260.02      215.19     14.51 o 
  10   4   6      508.91      471.39     38.07 o 
  11   4   6      658.74      641.09     54.24 o 
  12   4   6       30.67      -14.81     32.31 o 
 -13   5   6      288.95      249.87     30.14 o 
 -12   5   6      203.97      243.04     28.44 o 
 -11   5   6      990.06      996.05     48.89 o 
 -10   5   6      137.54      130.79     18.76 o 
  -9   5   6      142.64      164.08     13.73 o 
  -8   5   6     1935.36     2113.04     56.14 o 
  -7   5   6     2785.15     2765.40     63.73 o 
  -6   5   6       23.85       27.87     16.56 o 
  -5   5   6    11763.78    12363.99    200.61 o 
  -4   5   6     6817.68     7115.10    117.82 o 
  -3   5   6     2560.76     2554.60     55.87 o 
  -2   5   6      444.60      435.36     18.58 o 
  -1   5   6      177.02      202.49     15.70 o 
   0   5   6     3283.42     3097.93     61.06 o 
   1   5   6      173.90      198.55     12.76 o 
   2   5   6      437.75      426.10     13.69 o 
   3   5   6     2529.60     2544.70     47.13 o 
   4   5   6     6851.34     7207.53    119.76 o 
   5   5   6    11738.67    12323.21    199.94 o 
   6   5   6       20.16       25.00      4.43 o 
   7   5   6     2773.52     2798.59     51.77 o 
   8   5   6     1972.01     2061.30     57.60 o 
   9   5   6      146.09      106.96     16.34 o 
  10   5   6      140.90      135.04     17.64 o 
  11   5   6      977.94     1103.40     94.45 o 
  12   5   6      210.12      161.66     44.44 o 
  13   5   6      295.56      238.12     71.29 o 
 -13   6   6      373.11      336.08     26.58 o 
 -12   6   6      128.83      102.78     34.21 o 
 -11   6   6      261.51      244.44     50.01 o 
 -10   6   6      381.44      381.88     26.98 o 
  -9   6   6      216.94      180.38     16.16 o 
  -8   6   6      397.48      383.39     21.30 o 
  -7   6   6     1483.11     1488.53     43.74 o 
  -6   6   6       86.37       58.27     10.92 o 
  -5   6   6     5446.38     5654.68    115.39 o 
  -4   6   6     2391.72     2526.44     46.96 o 
  -3   6   6     4530.79     4400.46    123.14 o 
  -2   6   6     8948.84     9200.99    195.53 o 
  -1   6   6       34.61       15.53      7.67 o 
   0   6   6      288.08      267.80     15.73 o 
   1   6   6       33.23       27.19      9.06 o 
   2   6   6     8899.99     9363.17    154.88 o 
   3   6   6     4511.98     4501.28     81.19 o 
   4   6   6     2413.68     2545.76     45.54 o 
   5   6   6     5492.69     5644.64     91.62 o 
   6   6   6       79.23       66.17      5.88 o 
   7   6   6     1461.41     1490.81     39.54 o 
   8   6   6      385.98      351.23     40.86 o 
   9   6   6      223.30      241.76     23.43 o 
  10   6   6      382.35      372.81     27.84 o 
  11   6   6      258.29      161.96     44.54 o 
  12   6   6      123.41      119.90     63.33 o 
 -12   7   6     1521.89     1550.94     83.55 o 
 -11   7   6      582.79      669.76     49.98 o 
 -10   7   6       51.09       60.02     23.08 o 
  -9   7   6      448.59      437.78     27.73 o 
  -8   7   6      766.83      788.47     34.01 o 
  -7   7   6     2634.34     2639.51     67.09 o 
  -6   7   6      408.26      389.30     20.34 o 
  -5   7   6     1071.48     1093.86     34.51 o 
  -4   7   6       32.00       18.23      8.94 o 
  -3   7   6      995.71      983.48     29.32 o 
  -2   7   6     2927.78     2848.86     55.69 o 
  -1   7   6     2773.45     2773.24     52.97 o 
   0   7   6     3553.16     3586.51     63.72 o 
   1   7   6     2798.37     2808.47     48.84 o 
   2   7   6     2901.54     2976.49     57.18 o 
   3   7   6      980.17      980.28     22.82 o 
   4   7   6       35.83       57.57     10.32 o 
   5   7   6     1055.45     1039.94     25.11 o 
   6   7   6      408.12      390.83     13.35 o 
   7   7   6     2650.30     2658.97     64.96 o 
   8   7   6      788.87      808.77     36.02 o 
   9   7   6      457.80      446.06     32.01 o 
  10   7   6       53.36       64.88     24.51 o 
  11   7   6      598.21      565.32     70.19 o 
  12   7   6     1496.89     1521.87    130.64 o 
 -12   8   6      532.61      627.82     49.39 o 
 -11   8   6       92.38      101.40     33.11 o 
 -10   8   6       69.93       66.33     22.27 o 
  -9   8   6       16.26        9.58     23.21 o 
  -8   8   6       18.63       42.39     14.75 o 
  -7   8   6      295.53      330.18     22.57 o 
  -6   8   6      853.95      834.17     31.13 o 
  -5   8   6      188.46      179.59     18.42 o 
  -4   8   6      599.13      562.00     23.92 o 
  -3   8   6      778.89      742.31     26.39 o 
  -2   8   6     1095.52     1171.26     27.88 o 
  -1   8   6     8869.84     9326.97    156.86 o 
   0   8   6      187.70      187.32     11.85 o 
   1   8   6     8832.98     9384.40    144.23 o 
   2   8   6     1127.74     1230.66     30.51 o 
   3   8   6      774.92      743.75     19.73 o 
   4   8   6      638.00      572.39     17.54 o 
   5   8   6      188.56      180.52     10.30 o 
   6   8   6      818.91      777.34     24.40 o 
   7   8   6      298.76      281.76     12.48 o 
   8   8   6       17.24        0.87     15.67 o 
   9   8   6       13.70        1.53     18.19 o 
  10   8   6       68.71       60.75     35.10 o 
  11   8   6       91.17       33.70     40.47 o 
 -11   9   6      770.14      762.95     59.36 o 
 -10   9   6      144.15      157.01     32.61 o 
  -9   9   6      567.67      666.80     44.00 o 
  -8   9   6      311.42      304.83     23.11 o 
  -7   9   6       44.96       41.57     14.42 o 
  -6   9   6     1879.36     1980.77     64.04 o 
  -5   9   6      841.02      912.44     43.16 o 
  -4   9   6     1951.43     1989.91     63.15 o 
  -3   9   6      208.07      197.59     18.02 o 
  -2   9   6     1681.23     1631.99     44.67 o 
  -1   9   6      650.09      600.33     28.69 o 
   0   9   6       18.71       17.82      6.87 o 
   1   9   6      653.29      640.47     19.50 o 
   2   9   6     1706.28     1674.47     36.55 o 
   3   9   6      220.56      246.30     14.69 o 
   4   9   6     1908.29     1906.65     40.81 o 
   5   9   6      842.92      811.65     34.64 o 
   6   9   6     1846.31     1920.21     51.31 o 
   7   9   6       45.75       56.05      6.67 o 
   8   9   6      310.31      275.74     27.74 o 
   9   9   6      550.09      532.56     38.55 o 
  10   9   6      140.63      111.85     53.89 o 
  11   9   6      765.90      788.32     95.55 o 
 -11  10   6        3.14       25.65     29.13 o 
 -10  10   6      296.21      405.63     45.97 o 
  -9  10   6     1148.44     1275.80     74.91 o 
  -8  10   6     1199.36     1168.85     67.17 o 
  -7  10   6      116.63      121.36     16.87 o 
  -6  10   6      297.52      319.54     31.03 o 
  -5  10   6      586.90      668.53     57.32 o 
  -4  10   6      608.33      521.54     34.13 o 
  -3  10   6      522.07      468.63     26.50 o 
  -2  10   6     1181.87     1167.80     43.10 o 
  -1  10   6       16.70        9.27      6.78 o 
   0  10   6     1557.50     1538.04     36.34 o 
   1  10   6       21.76       17.73      7.86 o 
   2  10   6     1186.20     1145.22     37.05 o 
   3  10   6      563.63      522.02     17.26 o 
   4  10   6      615.26      570.05     19.32 o 
   5  10   6      563.54      609.62     23.90 o 
   6  10   6      293.72      304.75     17.85 o 
   7  10   6      120.79       71.31     10.70 o 
   8  10   6     1186.83     1123.50     61.32 o 
   9  10   6     1147.93     1458.34    114.54 o 
  10  10   6      298.45      290.41     57.86 o 
 -10  11   6      234.32      256.77     65.97 o 
  -9  11   6      216.40      177.58     34.54 o 
  -8  11   6      476.09      433.79     39.29 o 
  -7  11   6       93.96      136.41     42.75 o 
  -6  11   6      371.39      255.02     42.06 o 
  -5  11   6      996.72     1065.71     77.85 o 
  -4  11   6       80.07       35.83     22.97 o 
  -3  11   6      768.57      729.60     64.48 o 
  -2  11   6      694.79      693.67     32.37 o 
  -1  11   6     1291.40     1256.43     31.83 o 
   0  11   6     1530.45     1554.38     37.70 o 
   1  11   6     1271.94     1245.17     33.86 o 
   2  11   6      695.64      671.26     21.64 o 
   3  11   6      755.54      740.43     22.73 o 
   4  11   6       75.12       51.83     10.60 o 
   5  11   6      991.28     1036.27     41.11 o 
   6  11   6      367.53      351.15     16.73 o 
   7  11   6       96.48       83.42     19.99 o 
   8  11   6      476.75      461.22     59.16 o 
   9  11   6      208.26      190.69     45.64 o 
  10  11   6      237.03      229.37     64.33 o 
  -9  12   6      280.55      191.02     42.34 o 
  -8  12   6      841.13      874.10     62.77 o 
  -7  12   6      327.54      398.19     56.47 o 
  -6  12   6      759.37      753.92     73.77 o 
  -5  12   6      785.12      810.20     76.66 o 
  -4  12   6      585.61      516.90     56.97 o 
  -3  12   6     1819.81     1721.51     76.74 o 
  -2  12   6      317.55      319.43     31.46 o 
  -1  12   6     1457.39     1530.02     90.77 o 
   0  12   6      225.68      183.64     13.71 o 
   1  12   6     1461.56     1472.30     59.67 o 
   2  12   6      333.92      359.16     21.31 o 
   3  12   6     1808.86     1865.08     57.29 o 
   4  12   6      614.07      628.83     23.77 o 
   5  12   6      793.18      793.59     27.48 o 
   6  12   6      751.99      832.87     34.69 o 
   7  12   6      328.76      376.48     55.18 o 
   8  12   6      833.52      884.86     88.49 o 
   9  12   6      283.24      226.29     53.59 o 
  -8  13   6      466.12      477.70     50.68 o 
  -7  13   6       59.22       55.38     43.45 o 
  -6  13   6       86.26       66.02     40.96 o 
  -5  13   6      232.36      166.93     43.75 o 
  -4  13   6      412.61      468.68     58.46 o 
  -3  13   6      124.30      101.11     35.89 o 
  -2  13   6      748.03      774.50     73.37 o 
  -1  13   6     2451.42     2532.90    165.64 o 
   0  13   6      209.11      193.24     16.95 o 
   1  13   6     2480.22     2634.48     89.72 o 
   2  13   6      747.14      725.38     34.26 o 
   3  13   6      120.53       95.26     14.89 o 
   4  13   6      420.11      468.19     25.11 o 
   5  13   6      230.06      190.16     18.42 o 
   6  13   6       84.76       63.82     19.95 o 
   7  13   6       60.37       24.06     33.41 o 
   8  13   6      468.70      448.00     62.84 o 
  -6  14   6       48.34      111.25     45.04 o 
  -5  14   6       57.27      -15.91     38.48 o 
  -4  14   6      431.41      339.13     57.17 o 
  -3  14   6      761.98      640.88     77.25 o 
  -2  14   6      147.41      170.81     44.04 o 
  -1  14   6     3090.59     3093.69    151.16 o 
   0  14   6       78.89       77.06     24.21 o 
   1  14   6     3090.14     3076.06    115.99 o 
   2  14   6      140.50      104.09     18.45 o 
   3  14   6      753.17      743.74     36.60 o 
   4  14   6      444.88      434.18     25.83 o 
   5  14   6       52.85       40.98     18.59 o 
   6  14   6       48.90       54.86     34.95 o 
  -4  15   6        4.41      -45.34     50.61 o 
  -3  15   6      241.33      213.46     52.00 o 
  -2  15   6        6.27      -14.71     36.09 o 
  -1  15   6       27.01      -18.59     23.57 o 
   0  15   6       24.55       84.95     34.37 o 
   1  15   6       25.72       23.34     25.89 o 
   2  15   6        8.01        2.07     25.62 o 
   3  15   6      238.23      179.49     21.00 o 
   4  15   6        5.02       -5.98     15.73 o 
   0  16   6       24.57      -24.16     32.11 o 
   1   0   7      182.48      155.81      9.00 o 
   2   0   7       31.65       49.04      6.08 o 
   3   0   7      554.57      539.20     20.99 o 
   4   0   7      874.31      761.27     24.74 o 
   5   0   7      289.27      271.44     11.74 o 
   6   0   7       72.94       75.25     11.93 o 
   7   0   7     2624.85     2633.26     53.29 o 
   8   0   7        5.12        0.54      6.65 o 
   9   0   7      239.84      203.96     15.24 o 
  10   0   7      522.99      542.62     20.76 o 
  11   0   7       41.14        8.09     26.30 o 
  12   0   7     2028.06     2319.23     75.89 o 
  13   0   7      659.78      588.09     67.71 o 
 -13   1   7       23.97       -1.22     32.81 o 
 -12   1   7     2507.01     2619.01     84.56 o 
 -11   1   7      558.42      489.50     38.92 o 
 -10   1   7      689.02      643.18     25.49 o 
  -9   1   7      846.63      821.36     26.09 o 
  -8   1   7     3278.90     3311.91     68.32 o 
  -7   1   7      883.26      904.23     23.91 o 
  -6   1   7     6095.62     6200.93     95.83 o 
  -5   1   7     3761.23     3717.85     73.95 o 
  -4   1   7     2741.43     2556.11     47.09 o 
  -3   1   7      220.49      195.43     13.45 o 
  -2   1   7      379.81      403.73     14.48 o 
  -1   1   7      114.36       95.77      7.63 o 
   0   1   7      807.58      691.17     24.29 o 
   1   1   7      118.44       95.56      8.28 o 
   2   1   7      380.30      378.15     16.79 o 
   3   1   7      230.25      198.73     10.79 o 
   4   1   7     2746.73     2571.03     45.85 o 
   5   1   7     3799.79     3707.50     66.31 o 
   6   1   7     6029.52     6032.50    118.33 o 
   7   1   7      884.22      866.66     25.91 o 
   8   1   7     3299.93     3340.90     68.74 o 
   9   1   7      861.18      867.81     25.65 o 
  10   1   7      689.90      627.24     23.03 o 
  11   1   7      547.88      560.41     41.52 o 
  12   1   7     2526.11     2790.87    125.56 o 
  13   1   7       22.33       43.94     35.99 o 
 -13   2   7      187.83      117.68     46.43 o 
 -12   2   7      303.36      291.82     22.82 o 
 -11   2   7     1808.88     2090.39    119.51 o 
 -10   2   7      287.60      313.37     17.95 o 
  -9   2   7      310.47      304.51     14.94 o 
  -8   2   7      265.65      250.69     14.50 o 
  -7   2   7      389.17      370.80     12.89 o 
  -6   2   7     4852.22     4984.22     89.18 o 
  -5   2   7     1979.46     1954.13     35.31 o 
  -4   2   7       18.06       12.53      4.79 o 
  -3   2   7     5723.48     5893.91    107.21 o 
  -2   2   7     3822.25     3798.37     72.91 o 
  -1   2   7     6369.24     6278.39    113.56 o 
   0   2   7      208.07      269.27     12.07 o 
   1   2   7     6461.11     6488.95    117.83 o 
   2   2   7     3903.31     3948.37     75.15 o 
   3   2   7     5702.25     5865.37    106.51 o 
   4   2   7       21.18        3.50      6.40 o 
   5   2   7     1939.18     1867.77     41.10 o 
   6   2   7     4821.73     4855.13     97.17 o 
   7   2   7      392.61      387.19     16.52 o 
   8   2   7      264.76      240.18     12.88 o 
   9   2   7      319.20      296.33     17.38 o 
  10   2   7      286.04      347.57     28.03 o 
  11   2   7     1788.86     1978.75     66.04 o 
  12   2   7      304.07      312.11     29.49 o 
  13   2   7      181.55       92.17     44.04 o 
 -13   3   7      585.60      574.77     85.65 o 
 -12   3   7      448.24      495.46     37.00 o 
 -11   3   7       75.88       57.10     16.20 o 
 -10   3   7      403.70      421.25     21.80 o 
  -9   3   7     1478.44     1547.29     39.64 o 
  -8   3   7     3365.56     3480.31     70.99 o 
  -7   3   7     1633.59     1613.77     33.86 o 
  -6   3   7      720.04      678.41     19.93 o 
  -5   3   7      883.45      874.02     19.43 o 
  -4   3   7     1676.41     1566.86     29.58 o 
  -3   3   7     4592.85     4546.88     88.25 o 
  -2   3   7     2378.63     2262.55     69.47 o 
  -1   3   7      110.15       96.44     10.52 o 
   0   3   7     2808.98     2904.99     65.28 o 
   1   3   7      108.23       92.53      8.67 o 
   2   3   7     2384.60     2282.87     47.75 o 
   3   3   7     4652.26     4603.07     87.98 o 
   4   3   7     1698.31     1617.88     37.66 o 
   5   3   7      885.92      843.36     24.10 o 
   6   3   7      695.70      645.30     20.61 o 
   7   3   7     1619.19     1566.26     42.29 o 
   8   3   7     3331.57     3308.75     96.82 o 
   9   3   7     1448.12     1579.97     39.54 o 
  10   3   7      409.38      440.00     30.55 o 
  11   3   7       74.39       31.02     21.57 o 
  12   3   7      455.88      500.89     60.25 o 
  13   3   7      602.08      595.54     80.33 o 
 -13   4   7      145.61       76.10     25.14 o 
 -12   4   7      218.78      230.06     83.22 o 
 -11   4   7       61.12      102.95     22.83 o 
 -10   4   7     1112.85     1130.73     79.24 o 
  -9   4   7      335.49      321.61     27.01 o 
  -8   4   7      117.65       89.35      8.32 o 
  -7   4   7      830.71      865.13     20.89 o 
  -6   4   7      516.80      527.32     17.07 o 
  -5   4   7      132.65      151.33     14.97 o 
  -4   4   7     2023.61     2010.30     34.91 o 
  -3   4   7      110.37       97.21      9.32 o 
  -2   4   7     2454.67     2285.52     42.91 o 
  -1   4   7    11159.45    11452.09    178.56 o 
   0   4   7     5811.34     5646.77    107.42 o 
   1   4   7    11083.00    11309.63    230.86 o 
   2   4   7     2391.91     2168.63     57.32 o 
   3   4   7       97.22      120.15     12.53 o 
   4   4   7     2054.32     2069.18     45.82 o 
   5   4   7      134.10      123.46      9.68 o 
   6   4   7      519.09      478.19     17.56 o 
   7   4   7      809.87      797.76     33.13 o 
   8   4   7      130.04      114.11     10.24 o 
   9   4   7      336.37      344.93     30.35 o 
  10   4   7     1112.91     1040.59     45.32 o 
  11   4   7       56.33       48.49     14.80 o 
  12   4   7      213.26      216.05     48.32 o 
  13   4   7      143.20       61.64     63.03 o 
 -13   5   7      252.55      208.23     28.34 o 
 -12   5   7       53.81       32.51     24.11 o 
 -11   5   7      221.26      306.12     44.44 o 
 -10   5   7     1393.28     1475.33     71.95 o 
  -9   5   7     1078.59     1157.01     44.42 o 
  -8   5   7     2699.55     2842.71     71.90 o 
  -7   5   7      679.09      652.45     24.52 o 
  -6   5   7      341.32      343.85     15.48 o 
  -5   5   7      745.43      716.71     19.79 o 
  -4   5   7     3366.14     3333.21     61.79 o 
  -3   5   7     5537.61     5632.85    139.96 o 
  -2   5   7      659.54      635.14     21.37 o 
  -1   5   7      421.98      402.98     16.01 o 
   0   5   7     3146.33     3435.61     68.01 o 
   1   5   7      421.55      372.27     15.10 o 
   2   5   7      654.32      615.79     19.03 o 
   3   5   7     5574.37     5669.99    133.36 o 
   4   5   7     3417.88     3410.40     67.98 o 
   5   5   7      738.71      758.70     20.65 o 
   6   5   7      351.55      381.60     23.79 o 
   7   5   7      683.58      666.03     21.54 o 
   8   5   7     2718.14     2944.28     61.70 o 
   9   5   7     1047.68     1059.69     42.55 o 
  10   5   7     1386.98     1380.53     66.85 o 
  11   5   7      228.43      208.63     24.33 o 
  12   5   7       49.56       18.79     41.66 o 
 -12   6   7      523.38      544.65     45.91 o 
 -11   6   7      170.10      156.69     25.31 o 
 -10   6   7      845.30      844.85     55.83 o 
  -9   6   7      513.30      581.44     29.49 o 
  -8   6   7      875.61      924.80     36.19 o 
  -7   6   7     1327.53     1298.44     39.77 o 
  -6   6   7     2774.03     2774.41     68.96 o 
  -5   6   7      164.11      173.29      8.66 o 
  -4   6   7     3156.01     3201.57     59.89 o 
  -3   6   7     1349.15     1369.23     35.84 o 
  -2   6   7     1578.21     1537.03     50.87 o 
  -1   6   7      178.54      168.00     14.88 o 
   0   6   7     5309.98     5650.74    107.28 o 
   1   6   7      173.13      173.81     12.02 o 
   2   6   7     1586.51     1524.18     33.11 o 
   3   6   7     1333.73     1292.26     42.47 o 
   4   6   7     3120.34     3194.73     63.94 o 
   5   6   7      175.99      172.88     10.00 o 
   6   6   7     2782.96     2876.20     53.56 o 
   7   6   7     1387.65     1372.35     33.10 o 
   8   6   7      876.32      895.44     28.96 o 
   9   6   7      484.84      506.23     35.44 o 
  10   6   7      821.22      820.33     41.10 o 
  11   6   7      169.73       98.33     41.76 o 
  12   6   7      522.56      578.24     84.71 o 
 -12   7   7      219.91      270.76     75.16 o 
 -11   7   7       57.92       56.96     44.34 o 
 -10   7   7      179.80      148.54     26.46 o 
  -9   7   7       31.58       17.02     12.09 o 
  -8   7   7     1320.99     1421.29     50.11 o 
  -7   7   7     1248.10     1214.48     46.53 o 
  -6   7   7      153.77      168.67     15.01 o 
  -5   7   7     3215.27     3241.89     75.42 o 
  -4   7   7     2684.87     2700.98     65.74 o 
  -3   7   7     1247.07     1264.97     36.12 o 
  -2   7   7     1068.89     1086.51     39.66 o 
  -1   7   7     2982.59     3056.98     67.31 o 
   0   7   7      420.51      385.80     22.98 o 
   1   7   7     2977.68     3027.39     59.10 o 
   2   7   7     1068.20     1081.62     27.41 o 
   3   7   7     1272.64     1275.36     30.85 o 
   4   7   7     2709.96     2724.13     51.95 o 
   5   7   7     3219.72     3259.02     66.59 o 
   6   7   7      151.44      158.83     11.52 o 
   7   7   7     1234.31     1202.64     33.40 o 
   8   7   7     1324.16     1444.74     62.56 o 
   9   7   7       30.81        1.94     29.68 o 
  10   7   7      190.75      179.72     22.22 o 
  11   7   7       52.23       28.24     49.81 o 
  12   7   7      215.78      209.78     52.40 o 
 -11   8   7      726.25      745.22    139.14 o 
 -10   8   7      175.10      203.37     31.63 o 
  -9   8   7      651.48      675.71     47.52 o 
  -8   8   7      419.76      387.66     33.65 o 
  -7   8   7      252.84      221.85     34.72 o 
  -6   8   7     1038.97     1023.13     40.25 o 
  -5   8   7      408.58      392.53     20.80 o 
  -4   8   7     1960.51     1964.18     52.46 o 
  -3   8   7     4420.91     4576.71    100.47 o 
  -2   8   7     4184.34     4307.54     80.93 o 
  -1   8   7       66.46       48.45      7.25 o 
   0   8   7     2079.54     2097.77     44.54 o 
   1   8   7       65.55       59.58      8.04 o 
   2   8   7     4211.32     4330.55     76.20 o 
   3   8   7     4426.04     4431.49     79.73 o 
   4   8   7     1947.25     1958.38     59.59 o 
   5   8   7      413.51      416.15     15.65 o 
   6   8   7     1056.30     1070.15     43.04 o 
   7   8   7      259.98      249.04     15.06 o 
   8   8   7      409.08      354.26     44.64 o 
   9   8   7      661.42      599.35     38.07 o 
  10   8   7      175.54      239.91     49.91 o 
  11   8   7      719.87      715.94     84.81 o 
 -11   9   7       27.75      -13.42     41.66 o 
 -10   9   7       69.65       45.19     37.08 o 
  -9   9   7      181.96       98.80     50.90 o 
  -8   9   7      433.10      377.05     34.59 o 
  -7   9   7      927.28      969.72     41.67 o 
  -6   9   7      411.26      498.70     49.21 o 
  -5   9   7      218.60      182.03     31.32 o 
  -4   9   7      452.99      395.00     21.28 o 
  -3   9   7      543.48      510.71     26.86 o 
  -2   9   7     1917.65     1937.12     42.88 o 
  -1   9   7      118.17      116.47     10.13 o 
   0   9   7      224.57      226.77     11.75 o 
   1   9   7      113.78      107.85     11.15 o 
   2   9   7     1836.24     1863.45     44.28 o 
   3   9   7      509.88      478.46     17.92 o 
   4   9   7      474.73      511.18     19.00 o 
   5   9   7      212.76      216.98     21.78 o 
   6   9   7      427.79      450.57     22.34 o 
   7   9   7      918.72      956.98     30.45 o 
   8   9   7      431.61      425.08     63.78 o 
   9   9   7      185.80      155.02     26.35 o 
  10   9   7       66.70       41.76     52.50 o 
  11   9   7       28.70       25.55     44.34 o 
 -10  10   7      359.17      311.05     42.85 o 
  -9  10   7      287.00      208.63     33.15 o 
  -8  10   7      421.85      454.86     39.74 o 
  -7  10   7      599.24      608.71     33.95 o 
  -6  10   7      614.66      644.10     43.05 o 
  -5  10   7      858.89      891.76     39.99 o 
  -4  10   7      376.44      407.69     51.94 o 
  -3  10   7       53.10       29.56     13.35 o 
  -2  10   7     1291.40     1310.32     38.08 o 
  -1  10   7     1470.93     1361.85     50.92 o 
   0  10   7      893.87      932.31     25.84 o 
   1  10   7     1446.56     1327.00     31.94 o 
   2  10   7     1287.23     1296.09     35.62 o 
   3  10   7       47.85       49.17     15.97 o 
   4  10   7      373.27      370.08     41.44 o 
   5  10   7      842.96      906.53     32.62 o 
   6  10   7      619.89      603.16     25.93 o 
   7  10   7      595.13      539.04     28.47 o 
   8  10   7      414.70      429.35     31.90 o 
   9  10   7      293.11      192.38     44.34 o 
  10  10   7      367.07      237.72     52.40 o 
  -9  11   7      250.31      297.41     45.24 o 
  -8  11   7      860.67      865.71     69.84 o 
  -7  11   7      288.37      225.59     33.40 o 
  -6  11   7      720.99      789.10     48.47 o 
  -5  11   7      209.08      203.84     29.98 o 
  -4  11   7      217.26      217.41     27.32 o 
  -3  11   7     1222.18     1314.88     61.30 o 
  -2  11   7      483.67      483.52     29.83 o 
  -1  11   7       41.25       49.26     10.39 o 
   0  11   7     1606.80     1519.65     44.51 o 
   1  11   7       39.19       50.79     14.80 o 
   2  11   7      476.45      493.31     26.55 o 
   3  11   7     1240.40     1227.00     44.99 o 
   4  11   7      221.14      219.87     16.17 o 
   5  11   7      207.95      191.94     17.42 o 
   6  11   7      729.31      780.43     34.92 o 
   7  11   7      289.41      250.52     32.41 o 
   8  11   7      843.75      933.58     84.71 o 
   9  11   7      259.04      171.70     44.24 o 
  -8  12   7       21.33      -11.86     28.07 o 
  -7  12   7      166.20      141.91     30.55 o 
  -6  12   7       67.08        5.78     29.18 o 
  -5  12   7      258.00      249.13     34.23 o 
  -4  12   7     1572.69     1483.40     72.76 o 
  -3  12   7       64.65       83.32     33.60 o 
  -2  12   7      819.30      917.92     51.00 o 
  -1  12   7      353.17      364.83     18.66 o 
   0  12   7     1807.03     2021.19     62.00 o 
   1  12   7      361.71      394.99     28.37 o 
   2  12   7      787.39      899.07     37.68 o 
   3  12   7       67.39       81.72     26.20 o 
   4  12   7     1573.26     1548.28     56.55 o 
   5  12   7      255.46      266.38     27.61 o 
   6  12   7       67.76       51.87     14.46 o 
   7  12   7      172.68      131.85     23.30 o 
   8  12   7       22.72       38.87     37.48 o 
  -7  13   7      236.61      265.43     39.54 o 
  -6  13   7      230.75      265.46     38.60 o 
  -5  13   7      252.79      301.83     36.84 o 
  -4  13   7      271.66      287.33     35.41 o 
  -3  13   7      451.81      385.15     35.90 o 
  -2  13   7      258.56      246.88     38.82 o 
  -1  13   7      104.54      143.72     36.74 o 
   0  13   7     1018.17     1111.08     44.38 o 
   1  13   7      106.85       72.34     25.65 o 
   2  13   7      261.15      342.89     55.68 o 
   3  13   7      457.64      455.37     33.26 o 
   4  13   7      271.31      315.29     53.57 o 
   5  13   7      244.33      290.82     42.35 o 
   6  13   7      226.00      213.87     27.65 o 
   7  13   7      240.11      306.12     48.12 o 
  -6  14   7       42.16       61.85     34.25 o 
  -5  14   7      245.71      217.57     39.51 o 
  -4  14   7       94.60       53.70     28.70 o 
  -3  14   7      734.12      694.59     53.39 o 
  -2  14   7      283.70      280.44     46.53 o 
  -1  14   7      260.22      210.41     33.04 o 
   0  14   7       23.24       27.69     32.86 o 
   1  14   7      261.41      285.58     34.89 o 
   2  14   7      272.58      307.48     26.54 o 
   3  14   7      728.59      705.19     40.68 o 
   4  14   7       94.00       62.47     18.34 o 
   5  14   7      244.20      300.34     35.92 o 
   6  14   7       38.70       76.06     35.99 o 
  -4  15   7      363.21      248.36     57.76 o 
  -3  15   7       50.92      101.28     35.46 o 
  -2  15   7       85.84       85.27     44.14 o 
  -1  15   7      138.14      165.65     33.53 o 
   0  15   7      245.17      240.32     41.22 o 
   1  15   7      136.56      247.13     85.11 o 
   2  15   7       84.47       55.49     24.80 o 
   3  15   7       56.10       80.92     25.34 o 
   4  15   7      369.84      250.41     49.46 o 
   0   0   8     1563.87     1743.33     58.54 o 
   1   0   8      218.13      191.81     11.04 o 
   2   0   8      105.67       56.31      8.41 o 
   3   0   8     1129.26     1032.12     29.94 o 
   4   0   8     2345.87     2412.27     46.87 o 
   5   0   8     1717.86     1708.98     35.56 o 
   6   0   8     3553.24     3686.33     67.90 o 
   7   0   8      246.12      257.07     14.53 o 
   8   0   8     2831.20     2888.95     64.42 o 
   9   0   8     1471.71     1537.74     38.66 o 
  10   0   8      251.45      279.89     22.01 o 
  11   0   8       82.14       62.25     14.46 o 
  12   0   8      318.87      318.93     33.37 o 
  13   0   8       45.03       40.96     40.96 o 
 -13   1   8      124.40      127.65     27.56 o 
 -12   1   8       76.36       61.09     18.89 o 
 -11   1   8      123.27      120.37     37.38 o 
 -10   1   8      704.67      673.16     24.09 o 
  -9   1   8      419.31      416.14     18.14 o 
  -8   1   8      784.25      774.36     23.46 o 
  -7   1   8     1095.96     1122.30     27.68 o 
  -6   1   8     1926.14     1891.08     37.55 o 
  -5   1   8     1092.46     1072.61     24.97 o 
  -4   1   8     4014.07     4140.74     73.85 o 
  -3   1   8     3341.53     3337.49     68.42 o 
  -2   1   8     4481.08     4567.98     86.81 o 
  -1   1   8     3433.95     3378.53     65.21 o 
   0   1   8      885.50      980.91     25.19 o 
   1   1   8     3438.76     3428.14     65.82 o 
   2   1   8     4490.40     4560.75     85.11 o 
   3   1   8     3346.43     3368.75     67.15 o 
   4   1   8     4079.98     4165.85     72.35 o 
   5   1   8     1086.00     1017.06     25.94 o 
   6   1   8     1929.09     1909.87     47.83 o 
   7   1   8     1088.67     1085.61     31.11 o 
   8   1   8      779.46      770.83     43.02 o 
   9   1   8      413.36      417.38     25.57 o 
  10   1   8      720.08      728.03     40.61 o 
  11   1   8      127.34      103.42     15.49 o 
  12   1   8       71.89       83.03     33.60 o 
  13   1   8      120.33       98.03     46.33 o 
 -13   2   8      373.97      318.62     39.94 o 
 -12   2   8      343.59      291.29     33.11 o 
 -11   2   8       55.64       76.94     23.70 o 
 -10   2   8      772.72      730.10     25.49 o 
  -9   2   8      756.61      755.48     23.89 o 
  -8   2   8      621.23      630.65     22.90 o 
  -7   2   8     2857.40     2889.79     61.34 o 
  -6   2   8     1670.03     1710.17     34.56 o 
  -5   2   8     2534.05     2516.00     45.39 o 
  -4   2   8      188.19      208.98     10.29 o 
  -3   2   8     2355.82     2160.04     47.19 o 
  -2   2   8    11174.46    10826.46    190.14 o 
  -1   2   8      557.47      632.96     20.16 o 
   0   2   8     3606.63     3510.79     69.11 o 
   1   2   8      540.04      646.05     33.25 o 
   2   2   8    11180.81    11112.75    241.49 o 
   3   2   8     2325.58     2230.84     45.78 o 
   4   2   8      173.59      164.20     10.16 o 
   5   2   8     2514.30     2476.26     55.37 o 
   6   2   8     1629.84     1619.16     41.08 o 
   7   2   8     2879.60     3006.80     68.71 o 
   8   2   8      622.94      625.03     22.88 o 
   9   2   8      741.63      697.60     43.28 o 
  10   2   8      764.47      746.01     82.87 o 
  11   2   8       54.85       45.61     10.68 o 
  12   2   8      341.27      205.33     26.77 o 
  13   2   8      380.79      299.16     54.48 o 
 -13   3   8      134.81      121.84     34.76 o 
 -12   3   8      492.22      503.93    115.48 o 
 -11   3   8      786.54      846.07     85.16 o 
 -10   3   8      503.40      526.68     35.24 o 
  -9   3   8      491.63      501.89     19.62 o 
  -8   3   8      837.71      878.76     24.65 o 
  -7   3   8      351.62      331.74     13.65 o 
  -6   3   8     2663.26     2759.61     49.90 o 
  -5   3   8      652.60      675.27     17.02 o 
  -4   3   8       32.10       30.42      6.10 o 
  -3   3   8     7733.21     7889.74    144.81 o 
  -2   3   8     6199.21     6009.10    110.97 o 
  -1   3   8     2021.51     1976.94     43.04 o 
   0   3   8     4604.46     4507.89    100.28 o 
   1   3   8     2008.67     1979.41     42.19 o 
   2   3   8     6192.33     6003.86    112.91 o 
   3   3   8     7595.90     7621.24    138.67 o 
   4   3   8       29.51       27.85      6.78 o 
   5   3   8      637.23      652.88     27.95 o 
   6   3   8     2690.00     2724.76     73.56 o 
   7   3   8      342.36      327.76     17.05 o 
   8   3   8      827.31      860.85     33.84 o 
   9   3   8      476.11      453.09     18.59 o 
  10   3   8      511.50      470.40     36.37 o 
  11   3   8      788.52      650.33     46.07 o 
  12   3   8      480.30      573.57     74.67 o 
  13   3   8      138.48       98.63     61.34 o 
 -13   4   8      638.74      586.79     76.06 o 
 -12   4   8      995.36     1132.05    111.01 o 
 -11   4   8       82.53       76.09     23.57 o 
 -10   4   8       85.10       64.37     18.56 o 
  -9   4   8      535.77      522.18     19.69 o 
  -8   4   8      192.19      194.59     31.66 o 
  -7   4   8      689.24      692.73     20.96 o 
  -6   4   8      686.39      659.17     22.56 o 
  -5   4   8        5.94       10.16      5.69 o 
  -4   4   8      849.44      801.45     19.10 o 
  -3   4   8     1157.94     1183.17     28.71 o 
  -2   4   8     2288.54     2199.77     43.56 o 
  -1   4   8     1621.13     1526.93     36.48 o 
   0   4   8      212.47      181.28     11.39 o 
   1   4   8     1638.95     1515.33     35.87 o 
   2   4   8     2300.38     2222.49     54.71 o 
   3   4   8     1156.88     1186.65     46.32 o 
   4   4   8      837.83      755.65     24.14 o 
   5   4   8        5.77       11.83      9.76 o 
   6   4   8      690.60      658.07     25.83 o 
   7   4   8      683.22      670.44     24.20 o 
   8   4   8      189.32      173.30     16.55 o 
   9   4   8      544.64      540.15     28.17 o 
  10   4   8       88.47       79.16     12.55 o 
  11   4   8       83.09       50.14     16.80 o 
  12   4   8     1003.09     1132.82    106.98 o 
 -12   5   8      122.94      129.16     45.54 o 
 -11   5   8      101.62       89.33     24.51 o 
 -10   5   8       58.40       61.86     25.29 o 
  -9   5   8      767.53      819.65     36.62 o 
  -8   5   8      767.27      784.35     26.57 o 
  -7   5   8     1458.86     1389.08     39.01 o 
  -6   5   8      683.33      637.30     22.39 o 
  -5   5   8     5884.47     6102.21    108.01 o 
  -4   5   8     2565.99     2554.29     47.03 o 
  -3   5   8      131.53      103.21     10.96 o 
  -2   5   8     3001.35     2902.55     63.19 o 
  -1   5   8     8294.92     8402.13    185.05 o 
   0   5   8      466.94      450.20     17.90 o 
   1   5   8     8280.78     8323.88    152.98 o 
   2   5   8     3014.73     3024.22     63.17 o 
   3   5   8      126.01      105.83     10.80 o 
   4   5   8     2606.55     2522.67     57.36 o 
   5   5   8     5908.43     6016.73    124.22 o 
   6   5   8      679.46      646.03     23.45 o 
   7   5   8     1444.90     1491.79     34.95 o 
   8   5   8      762.92      796.45     24.56 o 
   9   5   8      777.27      844.15     34.58 o 
  10   5   8       55.20       70.74     22.77 o 
  11   5   8       99.24       85.80     42.95 o 
  12   5   8      122.40       60.25     45.54 o 
 -12   6   8      261.71      207.40     32.31 o 
 -11   6   8      398.79      500.54     76.01 o 
 -10   6   8      400.62      399.67     36.64 o 
  -9   6   8      342.30      363.07     39.04 o 
  -8   6   8     1124.74     1108.94     43.45 o 
  -7   6   8     2161.82     2248.78    123.02 o 
  -6   6   8     1126.52     1124.55     36.49 o 
  -5   6   8     1947.07     1968.97     42.81 o 
  -4   6   8       34.62       56.25      9.64 o 
  -3   6   8      226.07      232.34     28.51 o 
  -2   6   8     1016.63      958.95     28.67 o 
  -1   6   8      951.35      925.43     31.87 o 
   0   6   8       60.74       32.12      9.56 o 
   1   6   8      951.13      980.42     28.33 o 
   2   6   8     1018.65     1002.49     34.70 o 
   3   6   8      227.32      229.72     17.22 o 
   4   6   8       30.41       26.71      7.58 o 
   5   6   8     1914.49     2036.33     44.24 o 
   6   6   8     1127.44     1152.38     35.76 o 
   7   6   8     2141.31     2172.84     60.20 o 
   8   6   8     1115.82     1184.82     35.38 o 
   9   6   8      345.29      325.29     40.17 o 
  10   6   8      409.02      408.56     36.14 o 
  11   6   8      402.76      416.38     63.13 o 
  12   6   8      261.72      270.93     73.77 o 
 -12   7   8       33.28       26.96     37.33 o 
 -11   7   8       29.56       23.08     23.81 o 
 -10   7   8      764.99      737.87     53.84 o 
  -9   7   8     1683.49     1931.25     88.49 o 
  -8   7   8     1771.34     1812.68     63.80 o 
  -7   7   8      140.42      118.00     18.65 o 
  -6   7   8     1451.04     1365.02     50.54 o 
  -5   7   8     1200.51     1255.40     28.99 o 
  -4   7   8      411.77      381.47     14.03 o 
  -3   7   8     3233.01     3197.87     75.17 o 
  -2   7   8      569.62      526.93     21.98 o 
  -1   7   8     1341.80     1310.34     37.61 o 
   0   7   8        0.08       -1.79      9.41 o 
   1   7   8     1346.40     1273.17     56.70 o 
   2   7   8      579.86      505.35     19.23 o 
   3   7   8     3224.02     3206.43     65.92 o 
   4   7   8      420.99      440.30     17.61 o 
   5   7   8     1201.28     1279.57     31.14 o 
   6   7   8     1440.65     1368.76     37.13 o 
   7   7   8      132.34      113.25     11.06 o 
   8   7   8     1769.61     1864.44     53.67 o 
   9   7   8     1681.60     1826.69     78.20 o 
  10   7   8      748.87      734.54     87.49 o 
  11   7   8       33.19       41.66     57.76 o 
 -11   8   8      182.76      192.47     64.92 o 
 -10   8   8       53.98       77.56     28.94 o 
  -9   8   8      393.92      407.44     52.89 o 
  -8   8   8      888.80      931.73     57.03 o 
  -7   8   8      532.08      583.45     42.31 o 
  -6   8   8     1668.34     1776.27     61.86 o 
  -5   8   8      648.18      599.19     32.35 o 
  -4   8   8        4.68        9.20     12.67 o 
  -3   8   8       49.49       46.78     10.89 o 
  -2   8   8     3217.81     3324.13     66.05 o 
  -1   8   8     1670.55     1616.51     63.07 o 
   0   8   8      108.87      103.15     13.71 o 
   1   8   8     1703.77     1662.28     40.58 o 
   2   8   8     3179.22     3178.45     67.07 o 
   3   8   8       48.48       30.67      8.09 o 
   4   8   8        2.97        0.74      8.07 o 
   5   8   8      641.52      607.17     20.94 o 
   6   8   8     1654.76     1760.73     49.24 o 
   7   8   8      545.39      591.23     23.58 o 
   8   8   8      891.62      847.40     47.01 o 
   9   8   8      401.19      445.12     33.54 o 
  10   8   8       51.42       73.97     36.29 o 
  11   8   8      185.62      184.03     49.71 o 
 -10   9   8      540.62      543.19     50.73 o 
  -9   9   8      201.97      216.10     34.87 o 
  -8   9   8      570.86      539.89     44.00 o 
  -7   9   8      123.07       91.48     34.25 o 
  -6   9   8     2094.09     2099.34     73.10 o 
  -5   9   8      100.68       83.02     18.60 o 
  -4   9   8     1809.73     2031.26     62.72 o 
  -3   9   8      594.01      625.13     27.27 o 
  -2   9   8     1384.50     1336.63     34.29 o 
  -1   9   8     1166.23     1215.13     37.39 o 
   0   9   8      109.56       71.06     10.87 o 
   1   9   8     1200.88     1158.67     29.05 o 
   2   9   8     1334.43     1268.55     51.41 o 
   3   9   8      603.20      639.76     22.70 o 
   4   9   8     1799.19     1865.87     51.94 o 
   5   9   8      100.02       90.16     13.35 o 
   6   9   8     2094.47     2114.57     57.64 o 
   7   9   8      122.50       97.84     13.56 o 
   8   9   8      587.80      595.58     38.98 o 
   9   9   8      215.03      188.82     25.18 o 
  10   9   8      531.46      679.95     75.26 o 
 -10  10   8      734.00      835.14     61.19 o 
  -9  10   8      835.73      989.59     67.28 o 
  -8  10   8      214.82      219.84     32.56 o 
  -7  10   8      272.24      335.95     75.56 o 
  -6  10   8      399.48      357.98     35.29 o 
  -5  10   8     1358.38     1318.21     74.84 o 
  -4  10   8       24.64       32.58     19.73 o 
  -3  10   8      856.56      857.87     68.02 o 
  -2  10   8     2061.95     2234.11     61.55 o 
  -1  10   8     1122.94     1107.64     45.41 o 
   0  10   8      786.76      812.22     25.51 o 
   1  10   8     1174.72     1190.07     32.47 o 
   2  10   8     2053.68     2215.68     53.06 o 
   3  10   8      838.94      866.61     29.81 o 
   4  10   8       25.53       20.32     11.74 o 
   5  10   8     1352.65     1333.98     50.99 o 
   6  10   8      395.03      376.08     26.12 o 
   7  10   8      277.34      266.14     19.92 o 
   8  10   8      207.25      246.07     55.18 o 
   9  10   8      810.73      714.65     76.56 o 
  10  10   8      736.83      756.51     84.51 o 
  -9  11   8       83.22       65.23     75.76 o 
  -8  11   8      628.78      648.43     53.33 o 
  -7  11   8       98.23       83.19     32.34 o 
  -6  11   8      245.94      157.20     27.77 o 
  -5  11   8       65.45       55.09     24.96 o 
  -4  11   8     1153.11     1219.43     67.87 o 
  -3  11   8      731.42      727.63     43.48 o 
  -2  11   8     1065.41     1124.26     88.83 o 
  -1  11   8      723.69      661.57     27.77 o 
   0  11   8     1165.04     1160.44     40.78 o 
   1  11   8      734.35      719.40     35.83 o 
   2  11   8     1029.25     1039.32     34.36 o 
   3  11   8      733.13      720.93     30.04 o 
   4  11   8     1126.39     1147.45     39.76 o 
   5  11   8       64.78       48.77     21.29 o 
   6  11   8      245.07      215.72     19.94 o 
   7  11   8      102.98       69.36     50.41 o 
   8  11   8      631.91      623.88     73.77 o 
   9  11   8       83.95       76.36     45.54 o 
  -8  12   8      609.14      557.96     53.24 o 
  -7  12   8      684.68      663.41     55.53 o 
  -6  12   8      813.41      805.13     63.19 o 
  -5  12   8      118.48       96.45     27.69 o 
  -4  12   8      358.93      401.62     38.64 o 
  -3  12   8     1166.47     1220.32     81.48 o 
  -2  12   8      243.08      235.90     29.65 o 
  -1  12   8       44.98       40.30     17.94 o 
   0  12   8      279.22      297.40     20.62 o 
   1  12   8       42.04       23.47     12.31 o 
   2  12   8      258.94      267.14     21.71 o 
   3  12   8     1165.06     1358.02     47.15 o 
   4  12   8      353.49      373.71     26.10 o 
   5  12   8      115.74      149.69     56.79 o 
   6  12   8      813.93      741.97     39.70 o 
   7  12   8      681.75      717.84     74.96 o 
   8  12   8      599.95      618.11     68.30 o 
  -7  13   8      238.20      164.74     54.09 o 
  -6  13   8      283.19      286.59     39.12 o 
  -5  13   8      606.16      739.50     63.55 o 
  -4  13   8      153.02      156.03     36.26 o 
  -3  13   8      299.67      335.97     36.84 o 
  -2  13   8      502.32      510.88     42.81 o 
  -1  13   8     1561.90     1559.67     82.30 o 
   0  13   8      464.78      458.54     87.64 o 
   1  13   8     1577.95     1647.06     73.32 o 
   2  13   8      501.96      646.03     62.69 o 
   3  13   8      308.50      246.51     24.52 o 
   4  13   8      152.28      107.48     20.57 o 
   5  13   8      614.41      650.83     37.12 o 
   6  13   8      293.71      280.99     44.39 o 
   7  13   8      233.45      189.60     48.12 o 
  -5  14   8       55.05       47.86     36.49 o 
  -4  14   8      651.03      618.28     54.45 o 
  -3  14   8      222.16      142.43     57.22 o 
  -2  14   8      338.78      357.87     39.94 o 
  -1  14   8      509.33      522.49     69.84 o 
   0  14   8      409.70      463.83     46.63 o 
   1  14   8      517.80      430.19     64.92 o 
   2  14   8      339.04      298.50     28.02 o 
   3  14   8      223.47      136.45     28.44 o 
   4  14   8      653.01      674.37     64.84 o 
   5  14   8       55.32       68.39     61.29 o 
  -2  15   8      130.94      142.65     50.76 o 
  -1  15   8       42.74       43.61     32.98 o 
   0  15   8        0.38       28.14     31.34 o 
   1  15   8       40.21       -0.45     34.60 o 
   2  15   8      134.57      164.21     32.75 o 
   1   0   9      695.55      670.78     21.34 o 
   2   0   9     2977.14     2854.66     60.07 o 
   3   0   9       66.06       67.11      9.10 o 
   4   0   9     4029.54     4059.93     72.60 o 
   5   0   9     2107.83     1955.70     43.72 o 
   6   0   9     2043.85     2078.95     45.69 o 
   7   0   9      524.59      524.32     23.50 o 
   8   0   9        1.95        2.78      7.37 o 
   9   0   9      135.21      101.76     15.50 o 
  10   0   9     2246.04     2233.25     84.58 o 
  11   0   9       24.20       23.48     15.67 o 
  12   0   9      127.93      135.61     39.37 o 
  13   0   9       33.44       15.71     42.06 o 
 -13   1   9       50.41       21.86     26.58 o 
 -12   1   9      234.19      220.16     30.37 o 
 -11   1   9       87.34       89.00     19.35 o 
 -10   1   9       79.85       55.45     12.69 o 
  -9   1   9     2305.43     2470.28     59.70 o 
  -8   1   9      315.63      306.57     15.68 o 
  -7   1   9     1174.15     1204.95     36.32 o 
  -6   1   9      611.42      645.22     22.27 o 
  -5   1   9     2687.09     2804.65     55.90 o 
  -4   1   9     3549.17     3618.35     75.82 o 
  -3   1   9     6116.73     6324.87    119.61 o 
  -2   1   9     7223.11     7560.93    139.34 o 
  -1   1   9     3262.07     3203.32     64.07 o 
   0   1   9     1173.59     1136.61     30.46 o 
   1   1   9     3220.40     3181.23     65.53 o 
   2   1   9     7250.64     7781.22    143.22 o 
   3   1   9     6018.15     6179.79    120.50 o 
   4   1   9     3617.87     3691.17     67.71 o 
   5   1   9     2672.65     2811.46     55.72 o 
   6   1   9      602.99      618.48     20.43 o 
   7   1   9     1181.07     1179.15     34.83 o 
   8   1   9      314.43      271.85     15.86 o 
   9   1   9     2315.27     2460.20     68.21 o 
  10   1   9       80.42       63.14     14.27 o 
  11   1   9       94.87      105.01     16.83 o 
  12   1   9      232.01      277.45     66.12 o 
  13   1   9       45.93      105.49     48.82 o 
 -13   2   9      590.25      541.42     82.82 o 
 -12   2   9       25.96        6.69     15.75 o 
 -11   2   9      315.57      323.07     67.66 o 
 -10   2   9      222.88      211.40     29.78 o 
  -9   2   9        8.16        2.21     10.79 o 
  -8   2   9      841.44      867.99     31.31 o 
  -7   2   9     1342.72     1346.12     32.16 o 
  -6   2   9     7711.17     8043.38    133.51 o 
  -5   2   9     1550.55     1507.06     34.02 o 
  -4   2   9      532.88      549.96     33.65 o 
  -3   2   9     6123.06     6007.20    116.26 o 
  -2   2   9      136.47      167.89     11.95 o 
  -1   2   9     6119.62     6191.47    120.49 o 
   0   2   9     1075.87     1112.99     29.34 o 
   1   2   9     6059.22     6041.81    114.27 o 
   2   2   9      134.30      176.55     28.89 o 
   3   2   9     6152.86     6077.24    115.35 o 
   4   2   9      521.98      520.44     17.83 o 
   5   2   9     1540.75     1535.10     35.66 o 
   6   2   9     7778.30     8194.28    164.04 o 
   7   2   9     1361.27     1340.04     65.24 o 
   8   2   9      838.61      835.42     29.85 o 
   9   2   9        8.83       18.52      9.67 o 
  10   2   9      224.27      221.84     19.82 o 
  11   2   9      317.40      362.99     39.27 o 
  12   2   9       27.86       23.19     24.44 o 
 -12   3   9      120.11       58.87     21.29 o 
 -11   3   9      195.61      185.64     66.02 o 
 -10   3   9      389.16      301.06     21.00 o 
  -9   3   9      182.24      165.21     13.66 o 
  -8   3   9     1404.75     1375.02     42.08 o 
  -7   3   9     3871.18     4017.27     76.33 o 
  -6   3   9      642.53      658.77     19.72 o 
  -5   3   9      658.94      621.70     18.77 o 
  -4   3   9     2135.57     2169.39     48.21 o 
  -3   3   9     1216.83     1233.19     32.16 o 
  -2   3   9     4919.47     5136.32    100.13 o 
  -1   3   9     1279.46     1293.77     46.71 o 
   0   3   9     1484.83     1566.38     38.39 o 
   1   3   9     1297.16     1267.04     33.72 o 
   2   3   9     4953.35     5113.68    100.83 o 
   3   3   9     1213.92     1167.43     32.69 o 
   4   3   9     2123.68     2127.51     48.80 o 
   5   3   9      667.78      635.26     23.21 o 
   6   3   9      638.06      654.09     23.78 o 
   7   3   9     3887.78     3936.39     97.12 o 
   8   3   9     1396.36     1372.47     42.05 o 
   9   3   9      184.45      221.09     15.55 o 
  10   3   9      390.91      420.05     47.47 o 
  11   3   9      190.82      188.63     34.75 o 
  12   3   9      122.01      146.15     46.53 o 
 -12   4   9       50.88       62.80     30.52 o 
 -11   4   9      342.04      418.77     94.30 o 
 -10   4   9       37.41      -16.70     16.70 o 
  -9   4   9       36.73       21.00      9.10 o 
  -8   4   9      510.90      514.63     20.64 o 
  -7   4   9      140.82      134.92     19.07 o 
  -6   4   9       21.65        6.04      6.75 o 
  -5   4   9      621.34      637.70     18.72 o 
  -4   4   9     1841.70     1814.64     41.00 o 
  -3   4   9     3490.74     3561.80     77.81 o 
  -2   4   9        2.91        9.34      6.59 o 
  -1   4   9     4047.93     3880.90     80.32 o 
   0   4   9       85.71       64.93      9.89 o 
   1   4   9     4054.83     3954.08     81.02 o 
   2   4   9        2.57       -4.56      8.72 o 
   3   4   9     3496.23     3480.88     73.95 o 
   4   4   9     1845.68     1882.86     55.05 o 
   5   4   9      623.36      643.70     23.15 o 
   6   4   9       20.41       14.68      8.53 o 
   7   4   9      156.45      154.96     20.91 o 
   8   4   9      496.28      541.24     26.35 o 
   9   4   9       36.32       15.52     18.59 o 
  10   4   9       35.93       49.41     16.73 o 
  11   4   9      346.23      289.32     50.71 o 
  12   4   9       55.90       46.63     39.97 o 
 -12   5   9      193.20      165.08     30.65 o 
 -11   5   9      235.10      261.51     32.44 o 
 -10   5   9       95.24       42.32     35.99 o 
  -9   5   9      777.69      802.26     51.70 o 
  -8   5   9      266.01      301.77     17.53 o 
  -7   5   9       46.48       32.90      9.78 o 
  -6   5   9      416.96      428.79     16.12 o 
  -5   5   9     3115.51     3152.99     62.10 o 
  -4   5   9      656.68      622.42     18.20 o 
  -3   5   9     2085.63     1985.05     45.06 o 
  -2   5   9     1231.08     1224.96     30.85 o 
  -1   5   9      295.33      282.14     16.12 o 
   0   5   9     1692.76     1700.22     42.88 o 
   1   5   9      299.00      245.88     22.92 o 
   2   5   9     1223.21     1142.65     36.73 o 
   3   5   9     2081.96     2036.43     48.57 o 
   4   5   9      637.65      615.33     23.20 o 
   5   5   9     3159.41     3213.79     79.49 o 
   6   5   9      419.83      399.44     20.59 o 
   7   5   9       42.59       32.65     11.13 o 
   8   5   9      254.05      279.06     26.54 o 
   9   5   9      762.20      780.00     39.43 o 
  10   5   9       93.77       49.99     23.80 o 
  11   5   9      241.21      140.39     42.75 o 
  12   5   9      192.13       84.11     40.07 o 
 -12   6   9      145.61      182.28     33.62 o 
 -11   6   9      688.54      662.91     83.17 o 
 -10   6   9      206.71      203.92     29.30 o 
  -9   6   9      837.34      895.17     60.55 o 
  -8   6   9      374.05      379.09     26.00 o 
  -7   6   9      730.91      756.82     29.11 o 
  -6   6   9      221.82      191.84     15.00 o 
  -5   6   9      594.46      608.60     20.74 o 
  -4   6   9     1909.70     1791.25     43.02 o 
  -3   6   9     2561.37     2548.87     64.79 o 
  -2   6   9      487.06      429.01     21.22 o 
  -1   6   9     6305.85     6311.95    147.21 o 
   0   6   9      158.94      149.31     16.65 o 
   1   6   9     6325.41     6511.74    130.94 o 
   2   6   9      490.67      428.22     22.67 o 
   3   6   9     2592.28     2526.06     55.26 o 
   4   6   9     1872.92     1869.68     42.77 o 
   5   6   9      579.56      584.43     23.56 o 
   6   6   9      211.49      174.47     14.97 o 
   7   6   9      729.41      719.13     34.54 o 
   8   6   9      389.30      376.06     24.08 o 
   9   6   9      829.42      862.69     33.21 o 
  10   6   9      209.73      238.61     46.93 o 
  11   6   9      685.17      597.33     72.28 o 
 -11   7   9       82.77       78.28     31.01 o 
 -10   7   9       61.81       70.30     29.62 o 
  -9   7   9      490.71      551.43     45.44 o 
  -8   7   9      179.59      173.07     28.36 o 
  -7   7   9       14.24       13.55     24.83 o 
  -6   7   9     1094.16     1083.07     47.49 o 
  -5   7   9     1294.92     1316.66     42.66 o 
  -4   7   9      351.48      341.91     26.30 o 
  -3   7   9      259.91      238.02     17.65 o 
  -2   7   9      809.08      707.86     27.48 o 
  -1   7   9      363.70      358.13     18.82 o 
   0   7   9      391.42      349.95     19.03 o 
   1   7   9      374.74      396.73     31.46 o 
   2   7   9      808.02      764.96     34.22 o 
   3   7   9      252.83      245.63     13.48 o 
   4   7   9      364.19      340.65     16.67 o 
   5   7   9     1297.90     1298.84     46.46 o 
   6   7   9     1107.53     1080.82     40.37 o 
   7   7   9       16.43        9.51      8.28 o 
   8   7   9      186.98      169.06     22.69 o 
   9   7   9      470.03      500.59     36.86 o 
  10   7   9       61.42       42.26     19.49 o 
 -11   8   9      706.44      682.44     85.30 o 
 -10   8   9       39.80       32.86     51.00 o 
  -9   8   9      234.87      216.45     35.46 o 
  -8   8   9      708.55      829.09     90.03 o 
  -7   8   9      364.31      328.11     33.91 o 
  -6   8   9      491.85      485.06     29.37 o 
  -5   8   9     3252.56     3425.89    246.02 o 
  -4   8   9     1560.32     1525.10     40.24 o 
  -3   8   9     1175.69     1125.64     37.61 o 
  -2   8   9      289.25      235.08     21.93 o 
  -1   8   9      802.35      790.63     48.22 o 
   0   8   9        3.25       -7.44     12.40 o 
   1   8   9      814.50      759.25     25.33 o 
   2   8   9      303.91      306.62     16.89 o 
   3   8   9     1158.74     1202.21     37.56 o 
   4   8   9     1563.18     1594.16     44.51 o 
   5   8   9     3315.67     3395.75     82.38 o 
   6   8   9      507.98      512.28     25.93 o 
   7   8   9      364.16      393.31     21.28 o 
   8   8   9      722.14      755.51     56.34 o 
   9   8   9      231.40      240.60     45.73 o 
  10   8   9       40.95        1.39     38.97 o 
 -10   9   9       53.00        3.08     27.36 o 
  -9   9   9      121.44       73.90     31.54 o 
  -8   9   9      399.05      369.71     44.96 o 
  -7   9   9     1186.78     1021.16     61.04 o 
  -6   9   9       81.06      122.08     40.02 o 
  -5   9   9     1255.90     1311.89     53.85 o 
  -4   9   9      455.22      449.72     28.59 o 
  -3   9   9     1350.94     1372.47     40.07 o 
  -2   9   9      423.42      421.71     18.17 o 
  -1   9   9      434.04      392.17     26.14 o 
   0   9   9     1462.21     1414.12     37.55 o 
   1   9   9      417.15      399.60     18.34 o 
   2   9   9      435.87      416.97     24.44 o 
   3   9   9     1355.89     1439.82     53.21 o 
   4   9   9      446.64      465.08     21.19 o 
   5   9   9     1281.84     1371.24     55.05 o 
   6   9   9       82.90       87.87     12.12 o 
   7   9   9     1185.78     1168.52     48.37 o 
   8   9   9      394.89      316.58     39.12 o 
   9   9   9      116.57       77.95     51.00 o 
  10   9   9       53.18       12.03     57.67 o 
  -9  10   9     1474.04     1588.52    101.15 o 
  -8  10   9      970.27      929.18     64.56 o 
  -7  10   9       92.54       38.49     25.30 o 
  -6  10   9      520.52      536.36     44.47 o 
  -5  10   9      826.65      889.29     89.18 o 
  -4  10   9      136.66      134.02     20.06 o 
  -3  10   9      103.13       99.86     20.21 o 
  -2  10   9     3357.33     3596.25     94.22 o 
  -1  10   9      897.22      923.78     35.90 o 
   0  10   9       11.35       11.90      8.51 o 
   1  10   9      894.90      856.51     41.57 o 
   2  10   9     3362.37     3587.64     90.62 o 
   3  10   9      106.67       98.40     13.24 o 
   4  10   9      135.21      133.10     18.04 o 
   5  10   9      825.64      806.77     32.86 o 
   6  10   9      500.63      528.26     43.92 o 
   7  10   9       98.31       56.68     23.25 o 
   8  10   9      980.52     1039.88     84.26 o 
   9  10   9     1447.87     1632.33    128.85 o 
  -8  11   9      760.08      835.54     64.82 o 
  -7  11   9     1544.30     1767.07    215.15 o 
  -6  11   9       90.26      108.94     28.06 o 
  -5  11   9      273.89      299.06     32.99 o 
  -4  11   9      181.27      192.77     38.28 o 
  -3  11   9      528.02      499.29     42.00 o 
  -2  11   9      193.07      187.16     18.62 o 
  -1  11   9     1427.17     1542.29     56.21 o 
   0  11   9      137.20      131.91     17.13 o 
   1  11   9     1395.44     1485.24     66.38 o 
   2  11   9      187.85      193.01     19.56 o 
   3  11   9      536.68      523.71     28.41 o 
   4  11   9      183.22      197.12     19.77 o 
   5  11   9      278.38      295.10     23.63 o 
   6  11   9       91.56      130.93     44.94 o 
   7  11   9     1561.01     1552.80     92.55 o 
   8  11   9      784.57      837.44     79.14 o 
  -7  12   9      419.33      457.88     44.61 o 
  -6  12   9      537.03      505.96     76.95 o 
  -5  12   9       47.61       53.93     29.76 o 
  -4  12   9       90.13       66.55     41.61 o 
  -3  12   9       74.57       85.86     51.70 o 
  -2  12   9      900.84      938.50     56.65 o 
  -1  12   9       89.53      107.60     13.52 o 
   0  12   9      706.64      689.73     64.43 o 
   1  12   9       83.24       81.43     18.16 o 
   2  12   9      896.59      971.58     43.40 o 
   3  12   9       77.76       64.82     17.81 o 
   4  12   9       92.81       90.29     28.52 o 
   5  12   9       50.96       36.37     20.84 o 
   6  12   9      531.89      536.46     45.92 o 
   7  12   9      412.28      343.93     36.37 o 
  -6  13   9      364.48      351.79     55.23 o 
  -5  13   9      867.64      886.36     70.69 o 
  -4  13   9      654.42      555.81     52.38 o 
  -3  13   9     1220.65     1296.57    117.22 o 
  -2  13   9      348.31      274.45     35.39 o 
  -1  13   9      256.37      197.81     30.96 o 
   0  13   9      303.39      330.92     41.01 o 
   1  13   9      262.22      241.37     20.64 o 
   2  13   9      341.77      253.66     24.83 o 
   3  13   9     1218.09     1259.43     60.16 o 
   4  13   9      655.16      700.96     47.57 o 
   5  13   9      873.53      941.73     46.65 o 
   6  13   9      358.24      355.72     45.04 o 
  -4  14   9       95.91       67.91     32.60 o 
  -3  14   9      645.62      585.19     53.90 o 
  -2  14   9      108.26       15.00     32.06 o 
  -1  14   9      265.83      190.89     37.18 o 
   0  14   9        0.32       -9.91     28.62 o 
   1  14   9      263.70      243.04     38.64 o 
   2  14   9      111.07       60.98     28.16 o 
   3  14   9      647.11      660.43     50.37 o 
   4  14   9       91.19       59.93     23.51 o 
   0   0  10    32349.31    32402.96    777.86 o 
   1   0  10      657.59      657.95     22.34 o 
   2   0  10       13.22        8.42      9.80 o 
   3   0  10      230.67      191.47     13.55 o 
   4   0  10       87.15       62.84     10.19 o 
   5   0  10       25.59       18.36      8.08 o 
   6   0  10       43.13       13.11     12.82 o 
   7   0  10       24.75       23.78     10.34 o 
   8   0  10       72.21       83.49     12.40 o 
   9   0  10       28.11       19.17     12.16 o 
  10   0  10      718.21      654.37     93.56 o 
  11   0  10        8.23       24.08     22.32 o 
  12   0  10     1969.77     2056.36    158.78 o 
 -12   1  10      235.94      146.85     40.76 o 
 -11   1  10      971.06     1131.73     87.19 o 
 -10   1  10     1652.64     1716.57     81.25 o 
  -9   1  10      247.97      204.14     20.17 o 
  -8   1  10      237.54      247.60     15.60 o 
  -7   1  10      902.44      915.51     27.12 o 
  -6   1  10      234.96      209.27     14.90 o 
  -5   1  10      667.64      627.44     21.05 o 
  -4   1  10     1496.36     1425.87     50.97 o 
  -3   1  10     1322.34     1289.88     36.65 o 
  -2   1  10      469.45      384.97     17.31 o 
  -1   1  10      346.34      281.62     16.89 o 
   0   1  10        0.07        9.38      7.56 o 
   1   1  10      325.17      315.90     16.18 o 
   2   1  10      473.73      463.42     21.07 o 
   3   1  10     1306.66     1301.29     35.69 o 
   4   1  10     1487.22     1429.79     34.61 o 
   5   1  10      695.58      684.44     22.55 o 
   6   1  10      244.00      239.61     14.12 o 
   7   1  10      919.43      910.16     32.24 o 
   8   1  10      241.64      195.64     15.69 o 
   9   1  10      246.98      223.40     19.39 o 
  10   1  10     1640.38     1746.55     82.96 o 
  11   1  10      982.53     1168.00     54.05 o 
  12   1  10      233.47      185.22     35.20 o 
 -12   2  10      111.82      101.15     24.16 o 
 -11   2  10      731.02      796.15     52.65 o 
 -10   2  10      903.20     1011.43     76.56 o 
  -9   2  10      419.43      458.15     22.96 o 
  -8   2  10      252.04      193.59     21.49 o 
  -7   2  10     1312.83     1322.97     33.17 o 
  -6   2  10     1607.54     1523.44     35.80 o 
  -5   2  10     1269.46     1257.53     33.63 o 
  -4   2  10     7595.15     7559.28    154.56 o 
  -3   2  10     4220.11     4210.46     85.76 o 
  -2   2  10      131.34       76.74     10.64 o 
  -1   2  10      720.47      728.38     23.89 o 
   0   2  10     1030.40      997.56     29.53 o 
   1   2  10      706.35      686.33     37.57 o 
   2   2  10      124.00       93.24     12.04 o 
   3   2  10     4194.81     4185.28     90.90 o 
   4   2  10     7593.87     7683.90    137.20 o 
   5   2  10     1260.19     1253.71     33.67 o 
   6   2  10     1564.57     1534.90     44.32 o 
   7   2  10     1286.10     1253.89     49.14 o 
   8   2  10      262.96      251.89     17.71 o 
   9   2  10      423.23      388.05     48.79 o 
  10   2  10      889.93     1036.79     50.07 o 
  11   2  10      732.48      756.91     73.18 o 
  12   2  10      115.43       85.95     24.48 o 
 -12   3  10      317.18      330.17     40.61 o 
 -11   3  10      240.06      254.95     29.78 o 
 -10   3  10       11.54      -11.51     36.59 o 
  -9   3  10      184.27      133.37     13.11 o 
  -8   3  10       34.49       24.99      9.09 o 
  -7   3  10      974.87      948.70     27.06 o 
  -6   3  10      540.39      485.10     17.16 o 
  -5   3  10       58.41       68.10      8.58 o 
  -4   3  10     1931.87     1989.47     46.98 o 
  -3   3  10     1605.32     1553.62     41.43 o 
  -2   3  10     2205.01     2196.37     53.73 o 
  -1   3  10     2004.88     1987.66     48.62 o 
   0   3  10       72.67       66.03      9.36 o 
   1   3  10     1959.39     1918.31     46.70 o 
   2   3  10     2216.00     2167.68     51.35 o 
   3   3  10     1631.02     1604.31     41.36 o 
   4   3  10     1930.85     2000.18     45.09 o 
   5   3  10       59.26       54.96     11.54 o 
   6   3  10      531.88      523.51     22.90 o 
   7   3  10      983.03      942.97     33.41 o 
   8   3  10       31.65       34.47     11.48 o 
   9   3  10      179.11      154.40     18.10 o 
  10   3  10       11.14       12.34     11.73 o 
  11   3  10      238.23      179.96     28.62 o 
  12   3  10      315.47      314.77     63.53 o 
 -12   4  10      717.76      623.81     50.80 o 
 -11   4  10      689.73      742.09     49.06 o 
 -10   4  10      355.14      347.45     39.02 o 
  -9   4  10       49.37       40.78     12.81 o 
  -8   4  10      450.24      412.85     18.92 o 
  -7   4  10     1012.47     1076.66     31.69 o 
  -6   4  10     1151.97     1118.15     31.51 o 
  -5   4  10      183.70      160.40     11.11 o 
  -4   4  10     1886.18     1825.97     47.46 o 
  -3   4  10      487.73      481.50     19.77 o 
  -2   4  10       93.76       82.68     12.02 o 
  -1   4  10     3422.87     3499.62     76.97 o 
   0   4  10      405.24      379.72     18.96 o 
   1   4  10     3421.00     3341.77     73.68 o 
   2   4  10       96.02       81.00     11.31 o 
   3   4  10      473.11      513.43     25.39 o 
   4   4  10     1891.59     1853.64     47.63 o 
   5   4  10      196.30      160.26     14.58 o 
   6   4  10     1150.10     1062.11     35.14 o 
   7   4  10     1024.41     1013.88     40.19 o 
   8   4  10      462.12      472.35     25.09 o 
   9   4  10       51.96       34.52     21.67 o 
  10   4  10      368.12      334.96     44.54 o 
  11   4  10      685.98      572.10     47.27 o 
 -11   5  10      707.86      786.76     66.81 o 
 -10   5  10      386.82      363.05    104.20 o 
  -9   5  10      238.21      258.51     39.77 o 
  -8   5  10      272.52      302.72     46.24 o 
  -7   5  10      623.40      629.42     22.47 o 
  -6   5  10      311.60      320.12     22.29 o 
  -5   5  10     2478.96     2483.34     51.14 o 
  -4   5  10      602.34      594.56     22.07 o 
  -3   5  10      979.64      950.98     28.51 o 
  -2   5  10     3198.60     3224.61     66.37 o 
  -1   5  10     2151.13     2031.28     46.25 o 
   0   5  10     5137.49     5291.59    133.63 o 
   1   5  10     2122.83     2092.59     60.82 o 
   2   5  10     3155.90     3085.79     81.96 o 
   3   5  10      970.18      962.19     31.98 o 
   4   5  10      605.84      547.97     23.34 o 
   5   5  10     2485.50     2411.78     65.82 o 
   6   5  10      315.83      307.51     20.36 o 
   7   5  10      604.95      620.23     56.47 o 
   8   5  10      271.96      271.20     17.23 o 
   9   5  10      233.23      203.52     16.87 o 
  10   5  10      394.26      378.22     64.38 o 
  11   5  10      700.17      913.90     93.26 o 
 -11   6  10      655.17      625.68     49.70 o 
 -10   6  10      134.89      166.77     37.07 o 
  -9   6  10      992.86      943.13     84.41 o 
  -8   6  10      520.23      517.75     58.01 o 
  -7   6  10      781.01      836.40     30.13 o 
  -6   6  10      119.22      111.39     26.75 o 
  -5   6  10     1407.12     1398.24     42.77 o 
  -4   6  10      187.98      152.02     16.57 o 
  -3   6  10      341.54      340.88     20.61 o 
  -2   6  10     1130.70     1095.83     35.20 o 
  -1   6  10      356.65      376.96     26.73 o 
   0   6  10       54.89       43.22     10.59 o 
   1   6  10      362.56      351.54     18.48 o 
   2   6  10     1110.61     1110.73     37.09 o 
   3   6  10      336.29      331.65     19.90 o 
   4   6  10      193.16      182.76     13.25 o 
   5   6  10     1357.37     1268.41     44.42 o 
   6   6  10      123.42      120.60     13.75 o 
   7   6  10      804.90      876.33     34.20 o 
   8   6  10      514.40      502.68     82.37 o 
   9   6  10      985.50      950.04     58.27 o 
  10   6  10      131.87       96.43     22.30 o 
  11   6  10      656.54      714.35     84.11 o 
 -11   7  10        2.99       11.11     29.53 o 
 -10   7  10      559.86      582.78     58.06 o 
  -9   7  10        2.66      -27.14     32.61 o 
  -8   7  10     1329.23     1350.77     72.08 o 
  -7   7  10      603.87      605.79     47.43 o 
  -6   7  10       24.59       16.19      8.14 o 
  -5   7  10     1326.95     1250.11     40.04 o 
  -4   7  10     1111.35     1038.24     34.07 o 
  -3   7  10      970.46      977.63     41.13 o 
  -2   7  10     5505.52     5611.01    119.36 o 
  -1   7  10      213.74      220.10     17.29 o 
   0   7  10     1749.79     1763.31     51.69 o 
   1   7  10      217.76      194.23     15.03 o 
   2   7  10     5556.80     5639.21    113.18 o 
   3   7  10     1007.16     1070.36     34.25 o 
   4   7  10     1081.52     1020.56     40.38 o 
   5   7  10     1349.68     1334.60     65.91 o 
   6   7  10       24.00       44.91     19.28 o 
   7   7  10      601.99      575.09     24.20 o 
   8   7  10     1337.49     1414.74     54.31 o 
   9   7  10        2.70       -4.55     17.85 o 
  10   7  10      550.94      587.69     79.04 o 
 -10   8  10       11.26       12.94     44.14 o 
  -9   8  10       17.29        8.51     30.00 o 
  -8   8  10      203.50      212.73     47.38 o 
  -7   8  10       65.90       50.81     24.12 o 
  -6   8  10       29.61       23.44     41.46 o 
  -5   8  10     1457.93     1474.78     46.98 o 
  -4   8  10     1481.72     1418.78     53.18 o 
  -3   8  10      464.93      398.22     27.08 o 
  -2   8  10      400.03      362.80     21.01 o 
  -1   8  10     2493.41     2508.00     76.88 o 
   0   8  10      584.89      565.68     25.21 o 
   1   8  10     2485.47     2723.28     76.80 o 
   2   8  10      420.35      390.14     22.10 o 
   3   8  10      478.29      472.00     24.28 o 
   4   8  10     1437.95     1472.93     55.93 o 
   5   8  10     1448.47     1499.42     46.25 o 
   6   8  10       33.54       28.18     11.88 o 
   7   8  10       69.26       56.30     12.83 o 
   8   8  10      212.65      152.58     27.41 o 
   9   8  10       17.11        4.04     17.62 o 
  10   8  10       13.78      -40.17     40.17 o 
  -9   9  10     1032.92      978.56     71.39 o 
  -8   9  10     1110.13     1183.77     77.88 o 
  -7   9  10      116.12       51.35     24.74 o 
  -6   9  10      162.97      134.84     32.50 o 
  -5   9  10       83.87       99.32     30.72 o 
  -4   9  10      134.56      126.55     26.61 o 
  -3   9  10       70.73       63.37     14.78 o 
  -2   9  10      349.02      361.72     20.66 o 
  -1   9  10      960.65      946.51     68.10 o 
   0   9  10       58.50       58.57     15.38 o 
   1   9  10      994.00      945.03     38.10 o 
   2   9  10      349.86      346.66     26.68 o 
   3   9  10       71.59       46.75     11.68 o 
   4   9  10      139.20       93.10     14.51 o 
   5   9  10       89.17       57.62     15.17 o 
   6   9  10      158.07      116.22     15.76 o 
   7   9  10      110.44       56.73     16.56 o 
   8   9  10     1140.84     1162.37     68.42 o 
   9   9  10     1021.94     1009.64     96.54 o 
  -9  10  10       36.54       28.89     35.21 o 
  -8  10  10      567.05      659.42     56.35 o 
  -7  10  10      155.73      110.03     37.98 o 
  -6  10  10      893.57      945.48     62.86 o 
  -5  10  10      841.07      916.58     58.94 o 
  -4  10  10      518.52      553.91     41.51 o 
  -3  10  10      568.53      568.41     23.01 o 
  -2  10  10     1360.48     1369.53     49.84 o 
  -1  10  10       13.87       16.36     16.34 o 
   0  10  10     1342.35     1387.93     50.83 o 
   1  10  10       11.21       17.10     12.59 o 
   2  10  10     1398.51     1515.10     42.77 o 
   3  10  10      571.44      585.32     38.73 o 
   4  10  10      518.74      498.07     32.75 o 
   5  10  10      849.96      930.05     40.68 o 
   6  10  10      877.84      969.21     41.91 o 
   7  10  10      155.01       88.24     23.37 o 
   8  10  10      592.02      624.90     80.23 o 
   9  10  10       37.32       62.93     40.17 o 
  -8  11  10      372.64      325.75     54.88 o 
  -7  11  10      268.94      231.90     43.67 o 
  -6  11  10      669.75      716.61    113.09 o 
  -5  11  10      400.10      447.65     45.07 o 
  -4  11  10      167.64      182.88     30.66 o 
  -3  11  10      552.50      562.63     42.94 o 
  -2  11  10       22.49       42.71     10.98 o 
  -1  11  10      280.74      327.47     25.47 o 
   0  11  10     1224.90     1145.50     55.18 o 
   1  11  10      275.36      275.51     27.47 o 
   2  11  10       23.24       44.56     14.66 o 
   3  11  10      532.83      536.56     32.13 o 
   4  11  10      167.22      206.49     33.01 o 
   5  11  10      392.39      392.84     28.90 o 
   6  11  10      669.17      605.00     41.12 o 
   7  11  10      260.20      252.29     29.25 o 
  -7  12  10      419.59      417.78     64.43 o 
  -6  12  10      120.34       93.10     38.20 o 
  -5  12  10      192.53      207.77     34.31 o 
  -4  12  10     1673.05     1626.56     92.93 o 
  -3  12  10      581.16      602.99     48.60 o 
  -2  12  10      167.94      106.25     55.28 o 
  -1  12  10      164.85      109.38     46.48 o 
   0  12  10      492.11      440.84     28.02 o 
   1  12  10      177.55      177.73     20.68 o 
   2  12  10      163.39      129.48     23.07 o 
   3  12  10      584.80      669.58     36.74 o 
   4  12  10     1668.14     1715.18     73.06 o 
   5  12  10      189.89      141.38     24.44 o 
   6  12  10      113.54       61.56     25.35 o 
   7  12  10      417.76      281.76     56.07 o 
  -5  13  10      122.74      143.88     66.61 o 
  -4  13  10        1.58      -26.90     26.90 o 
  -3  13  10      169.50      252.94     39.37 o 
  -2  13  10      251.77      125.73     57.37 o 
  -1  13  10      611.50      614.24     64.38 o 
   0  13  10        7.43       -2.98     31.53 o 
   1  13  10      583.44      673.73     52.69 o 
   2  13  10      238.22      157.93     53.70 o 
   3  13  10      169.72      210.99     24.02 o 
   4  13  10        2.03        4.72     16.55 o 
   5  13  10      118.85      117.09     33.21 o 
  -3  14  10        8.97       54.87     31.53 o 
  -2  14  10      304.17      274.81     43.24 o 
  -1  14  10     1023.46     1079.82    134.02 o 
   0  14  10      217.27      217.23     36.70 o 
   1  14  10     1032.99     1126.25    111.75 o 
   2  14  10      310.76      306.91     59.36 o 
   3  14  10        9.53       -6.33     33.21 o 
   1   0  11       28.48       24.04      9.46 o 
   2   0  11        5.71        1.82      8.59 o 
   3   0  11      297.83      300.26     17.14 o 
   4   0  11     7116.26     7314.61    147.90 o 
   5   0  11      641.36      615.26     27.80 o 
   6   0  11       90.85       74.27     11.06 o 
   7   0  11      424.41      418.50     19.18 o 
   8   0  11      941.39     1000.26     42.13 o 
   9   0  11       22.00      -12.43     12.43 o 
  10   0  11      221.31      231.42     50.31 o 
  11   0  11      186.92      157.63     24.33 o 
  12   0  11      404.91      398.69     66.41 o 
 -12   1  11      191.27      197.16     52.99 o 
 -11   1  11      419.29      402.04     43.75 o 
 -10   1  11       92.32      138.71     43.94 o 
  -9   1  11      277.74      291.20     27.11 o 
  -8   1  11      635.51      600.56     30.87 o 
  -7   1  11       79.34       66.74     11.17 o 
  -6   1  11     5973.16     6169.57    125.82 o 
  -5   1  11      248.91      218.56     14.13 o 
  -4   1  11     2192.81     2194.29     54.43 o 
  -3   1  11     3453.18     3450.63     78.64 o 
  -2   1  11     1188.49     1186.77     35.09 o 
  -1   1  11     1484.97     1336.27     40.61 o 
   0   1  11      409.86      399.00     21.45 o 
   1   1  11     1488.01     1408.10     45.73 o 
   2   1  11     1173.76     1182.76     35.17 o 
   3   1  11     3469.93     3482.32     78.11 o 
   4   1  11     2185.43     2151.70     54.20 o 
   5   1  11      257.38      253.55     20.97 o 
   6   1  11     5966.71     6125.28    125.23 o 
   7   1  11       75.49       79.71     13.45 o 
   8   1  11      649.95      624.80     37.54 o 
   9   1  11      285.40      302.50     28.52 o 
  10   1  11       96.09       94.75     17.34 o 
  11   1  11      420.08      403.16     55.68 o 
  12   1  11      181.88      133.82     36.49 o 
 -12   2  11        5.24       23.17     49.02 o 
 -11   2  11       45.46       54.87     22.56 o 
 -10   2  11       96.70       64.79     35.94 o 
  -9   2  11      700.45      775.65     45.75 o 
  -8   2  11      370.20      386.10     20.31 o 
  -7   2  11     1130.38     1077.74     36.51 o 
  -6   2  11     1523.55     1573.56     41.67 o 
  -5   2  11      304.66      290.71     15.56 o 
  -4   2  11       48.34       52.64     12.77 o 
  -3   2  11      459.64      492.07     24.94 o 
  -2   2  11      426.15      442.13     20.87 o 
  -1   2  11      630.06      584.94     22.55 o 
   0   2  11     3150.12     3105.84     67.07 o 
   1   2  11      650.50      647.92     24.44 o 
   2   2  11      421.58      411.88     20.28 o 
   3   2  11      449.47      465.16     20.26 o 
   4   2  11       46.56       46.82     13.19 o 
   5   2  11      319.03      293.66     15.69 o 
   6   2  11     1565.86     1643.48     48.39 o 
   7   2  11     1132.64     1030.05     36.06 o 
   8   2  11      380.44      376.22     57.30 o 
   9   2  11      694.67      791.22     43.91 o 
  10   2  11      101.79       94.53     45.93 o 
  11   2  11       44.37       46.03     28.43 o 
 -11   3  11      141.84       85.20     27.99 o 
 -10   3  11     2269.27     2378.07    124.39 o 
  -9   3  11      104.38      126.90     22.52 o 
  -8   3  11     2469.36     2648.13     68.99 o 
  -7   3  11      970.33      896.54     33.86 o 
  -6   3  11      642.30      611.21     20.57 o 
  -5   3  11     1223.05     1247.01     31.30 o 
  -4   3  11     1794.57     1761.21     48.97 o 
  -3   3  11        4.79       -0.59      8.94 o 
  -2   3  11     1611.08     1573.43     44.72 o 
  -1   3  11     1123.81     1107.84     33.06 o 
   0   3  11     4785.56     4860.95    104.36 o 
   1   3  11     1131.25     1048.22     31.60 o 
   2   3  11     1645.34     1606.95     52.75 o 
   3   3  11        5.53        6.54      9.50 o 
   4   3  11     1807.62     1720.26     48.14 o 
   5   3  11     1211.28     1197.36     38.58 o 
   6   3  11      668.33      643.02     30.83 o 
   7   3  11      969.97      925.43     38.93 o 
   8   3  11     2540.71     2766.38    112.76 o 
   9   3  11      106.04       90.30     18.30 o 
  10   3  11     2268.62     2459.63    122.11 o 
  11   3  11      137.10       83.61     31.02 o 
 -11   4  11        4.10      -11.35     67.06 o 
 -10   4  11      862.97      926.53     80.28 o 
  -9   4  11      190.28      188.87     34.50 o 
  -8   4  11      503.10      456.67     67.50 o 
  -7   4  11      547.62      563.62     23.24 o 
  -6   4  11     1348.61     1355.18     38.94 o 
  -5   4  11      978.10      957.52     30.47 o 
  -4   4  11      233.93      213.46     23.79 o 
  -3   4  11     1832.73     1853.60     45.08 o 
  -2   4  11      301.87      318.19     22.72 o 
  -1   4  11       73.71       81.09     11.22 o 
   0   4  11      322.39      268.60     17.08 o 
   1   4  11       74.87       75.07     11.37 o 
   2   4  11      306.12      270.02     18.47 o 
   3   4  11     1803.77     1761.04     53.49 o 
   4   4  11      233.55      196.01     17.64 o 
   5   4  11      977.54      917.25     32.95 o 
   6   4  11     1342.37     1393.12     94.13 o 
   7   4  11      546.40      541.34     37.80 o 
   8   4  11      498.87      436.22     39.57 o 
   9   4  11      186.71      180.76     28.98 o 
  10   4  11      866.41      727.97     70.29 o 
  11   4  11        3.33       -1.40     23.26 o 
 -11   5  11      238.32      228.36     35.87 o 
 -10   5  11      373.96      439.08     41.86 o 
  -9   5  11       84.77       88.31     23.26 o 
  -8   5  11      263.96      259.57     22.70 o 
  -7   5  11       40.80       65.08     10.15 o 
  -6   5  11     1600.32     1608.08     45.09 o 
  -5   5  11      108.26       89.53     14.36 o 
  -4   5  11     2496.23     2442.27     56.08 o 
  -3   5  11     6435.99     6552.09    128.27 o 
  -2   5  11     2033.23     2032.16     49.01 o 
  -1   5  11      574.09      505.23     21.24 o 
   0   5  11      648.63      522.62     23.32 o 
   1   5  11      585.54      505.46     35.04 o 
   2   5  11     1984.21     1984.97     72.67 o 
   3   5  11     6461.51     6599.56    139.05 o 
   4   5  11     2504.83     2444.89     62.73 o 
   5   5  11      115.62       87.87     15.60 o 
   6   5  11     1609.82     1736.76    124.58 o 
   7   5  11       45.46       63.13     17.90 o 
   8   5  11      264.77      264.90     23.20 o 
   9   5  11       88.45       77.69     46.88 o 
  10   5  11      361.98      364.15     38.62 o 
  11   5  11      241.99      154.01     53.09 o 
 -11   6  11      472.15      466.99     92.12 o 
 -10   6  11      289.79      265.01     85.70 o 
  -9   6  11      525.90      463.03     78.69 o 
  -8   6  11       52.47       29.10     21.52 o 
  -7   6  11     1096.27     1195.70     49.01 o 
  -6   6  11     1370.89     1340.70     46.35 o 
  -5   6  11      598.67      562.96     28.85 o 
  -4   6  11     1279.83     1217.89     65.77 o 
  -3   6  11      854.21      914.59     34.58 o 
  -2   6  11      813.28      760.38     29.43 o 
  -1   6  11     3756.97     3897.61     91.42 o 
   0   6  11       12.90        3.17     11.39 o 
   1   6  11     3756.22     3841.85     88.49 o 
   2   6  11      794.47      797.63     37.96 o 
   3   6  11      865.30      882.27     33.97 o 
   4   6  11     1276.21     1340.09     46.50 o 
   5   6  11      597.54      627.03     29.44 o 
   6   6  11     1405.75     1475.20     52.48 o 
   7   6  11     1079.99     1171.77     46.58 o 
   8   6  11       53.43       39.74     15.03 o 
   9   6  11      541.11      582.38     96.09 o 
  10   6  11      289.71      267.02     34.30 o 
 -10   7  11      595.32      643.60     53.50 o 
  -9   7  11       77.34      149.56     39.69 o 
  -8   7  11      312.62      275.98     39.77 o 
  -7   7  11     1158.17     1200.74    170.06 o 
  -6   7  11      669.26      652.05     32.69 o 
  -5   7  11      102.61       99.83     13.18 o 
  -4   7  11       38.81       37.73     13.58 o 
  -3   7  11      810.06      732.10     35.47 o 
  -2   7  11     1319.47     1356.56     42.63 o 
  -1   7  11     1440.65     1375.68     43.72 o 
   0   7  11     3829.37     3830.24     90.76 o 
   1   7  11     1479.88     1412.97     76.50 o 
   2   7  11     1296.25     1460.23     48.26 o 
   3   7  11      816.48      779.11     35.67 o 
   4   7  11       35.43       32.99     13.22 o 
   5   7  11       99.37      105.49     14.65 o 
   6   7  11      652.01      681.58     51.47 o 
   7   7  11     1168.50     1189.00     62.45 o 
   8   7  11      308.33      308.90     51.09 o 
   9   7  11       81.14       43.48     22.94 o 
  10   7  11      607.72      686.32     77.45 o 
 -10   8  11      248.58      314.18     59.85 o 
  -9   8  11      294.78      297.13     73.22 o 
  -8   8  11      774.77      777.54     79.99 o 
  -7   8  11       97.78       85.19     22.83 o 
  -6   8  11      403.37      404.08     38.58 o 
  -5   8  11      326.65      294.47     27.46 o 
  -4   8  11     1567.99     1661.15     55.50 o 
  -3   8  11      212.65      210.82     27.20 o 
  -2   8  11      868.98      838.25     47.49 o 
  -1   8  11      940.15      922.85     63.43 o 
   0   8  11      402.38      370.47     29.04 o 
   1   8  11      947.50      947.20     41.81 o 
   2   8  11      878.99      909.23     40.06 o 
   3   8  11      200.90      219.26     20.13 o 
   4   8  11     1577.75     1632.88     56.18 o 
   5   8  11      333.57      330.46     21.68 o 
   6   8  11      390.62      414.36     21.92 o 
   7   8  11       92.76       90.08     16.01 o 
   8   8  11      775.20      803.97     53.22 o 
   9   8  11      297.04      262.58     95.35 o 
  10   8  11      245.08      177.77     52.10 o 
  -9   9  11     1123.30     1251.33     93.76 o 
  -8   9  11     1041.28     1260.88    120.70 o 
  -7   9  11      185.76      164.64     33.90 o 
  -6   9  11     1742.29     2035.03     94.16 o 
  -5   9  11      203.07      207.46     35.59 o 
  -4   9  11      471.56      405.47     37.67 o 
  -3   9  11       48.35       25.90     20.48 o 
  -2   9  11      344.64      361.65     41.76 o 
  -1   9  11      201.20      164.62     29.98 o 
   0   9  11     1377.28     1381.58    112.00 o 
   1   9  11      200.03      203.39     23.94 o 
   2   9  11      342.20      343.22     24.85 o 
   3   9  11       55.48       48.62     15.54 o 
   4   9  11      475.46      480.34     30.48 o 
   5   9  11      198.64      187.15     25.72 o 
   6   9  11     1735.97     1977.39     70.43 o 
   7   9  11      187.87      178.06     21.02 o 
   8   9  11     1028.32     1128.85     71.65 o 
   9   9  11     1124.42     1118.81    104.39 o 
  -8  10  11      218.73      172.41     38.53 o 
  -7  10  11      364.47      296.76     43.23 o 
  -6  10  11      516.07      552.36     47.01 o 
  -5  10  11      976.37     1033.25     79.04 o 
  -4  10  11       39.77       85.64     46.13 o 
  -3  10  11      429.04      462.16     80.88 o 
  -2  10  11      100.95       85.86     22.21 o 
  -1  10  11      600.63      654.86     31.34 o 
   0  10  11     4169.57     4538.86    131.64 o 
   1  10  11      613.92      683.96     34.44 o 
   2  10  11      106.91       97.78     16.30 o 
   3  10  11      426.50      446.55     29.89 o 
   4  10  11       39.41       30.38     18.20 o 
   5  10  11      986.93     1046.98     80.96 o 
   6  10  11      512.74      519.75     34.69 o 
   7  10  11      375.58      316.36     33.10 o 
   8  10  11      215.79      233.07     36.49 o 
  -7  11  11       86.96       61.14     40.37 o 
  -6  11  11      504.62      520.60     48.01 o 
  -5  11  11      276.64      266.07     37.75 o 
  -4  11  11       35.74       68.28     29.26 o 
  -3  11  11       68.84       16.73     34.60 o 
  -2  11  11      332.57      315.76     37.14 o 
  -1  11  11      454.64      400.50     34.56 o 
   0  11  11        5.51        3.40     14.52 o 
   1  11  11      447.12      426.64     46.59 o 
   2  11  11      325.92      335.90     26.91 o 
   3  11  11       70.59       78.64     16.87 o 
   4  11  11       33.03       48.00     18.26 o 
   5  11  11      275.46      289.82     24.92 o 
   6  11  11      498.04      454.92     41.68 o 
   7  11  11       79.18       42.43     24.31 o 
  -6  12  11      206.25      192.28     52.69 o 
  -5  12  11      195.90      198.45     66.12 o 
  -4  12  11      881.58      974.42     71.70 o 
  -3  12  11      289.60      338.11     41.36 o 
  -2  12  11      485.71      452.18     64.03 o 
  -1  12  11      457.64      395.69     43.81 o 
   0  12  11      287.56      231.70     32.19 o 
   1  12  11      464.16      460.72     29.88 o 
   2  12  11      486.05      477.79     40.46 o 
   3  12  11      298.52      342.81     39.35 o 
   4  12  11      891.85      910.07     50.94 o 
   5  12  11      192.57      175.78     22.33 o 
   6  12  11      198.41      164.25     32.00 o 
  -4  13  11      158.68      186.97     39.65 o 
  -3  13  11      162.08      150.01     47.62 o 
  -2  13  11      433.02      447.36     45.37 o 
  -1  13  11        3.92        7.27     28.66 o 
   0  13  11      512.46      488.32     49.36 o 
   1  13  11        2.86        0.65     30.39 o 
   2  13  11      422.80      404.22     40.41 o 
   3  13  11      164.46      150.30     21.80 o 
   4  13  11      158.60      104.71     21.40 o 
   0   0  12        0.97        9.49     19.09 o 
   1   0  12       30.94       12.10      9.45 o 
   2   0  12     2526.95     2425.01     68.42 o 
   3   0  12      291.11      278.02     24.54 o 
   4   0  12       11.43       11.33     11.00 o 
   5   0  12     2335.41     2409.66     58.41 o 
   6   0  12       53.21       51.30     13.46 o 
   7   0  12      763.57      742.71     42.61 o 
   8   0  12     1009.59     1092.71    117.47 o 
   9   0  12      672.18      680.88     42.82 o 
  10   0  12      125.01      124.20     26.23 o 
  11   0  12     1782.28     1962.31    161.86 o 
 -11   1  12      131.68       85.69     24.77 o 
 -10   1  12      890.21      980.31     97.29 o 
  -9   1  12      630.35      588.43     41.94 o 
  -8   1  12      561.81      572.92     94.05 o 
  -7   1  12      861.59      843.93     31.62 o 
  -6   1  12      358.89      317.78     20.57 o 
  -5   1  12      352.12      320.59     26.20 o 
  -4   1  12      334.22      311.69     22.53 o 
  -3   1  12     1180.61     1165.00     37.68 o 
  -2   1  12     7916.72     8138.91    164.30 o 
  -1   1  12     1109.18     1032.90     36.25 o 
   0   1  12        6.35        0.60      9.35 o 
   1   1  12     1120.33     1033.49     33.29 o 
   2   1  12     7958.73     8060.41    168.20 o 
   3   1  12     1166.27     1156.94     40.04 o 
   4   1  12      310.92      272.87     18.63 o 
   5   1  12      355.26      299.14     19.48 o 
   6   1  12      341.12      335.99     20.60 o 
   7   1  12      834.84      795.12     36.87 o 
   8   1  12      553.88      615.96     38.63 o 
   9   1  12      613.10      657.28     42.38 o 
  10   1  12      880.50     1021.85     60.90 o 
  11   1  12      125.73      141.08     36.59 o 
 -11   2  12      447.66      422.36     66.61 o 
 -10   2  12       77.52       87.66     23.87 o 
  -9   2  12      816.18      878.61     96.64 o 
  -8   2  12      272.06      335.57     37.88 o 
  -7   2  12      435.39      415.31     28.10 o 
  -6   2  12      507.13      460.68     21.91 o 
  -5   2  12      808.98      770.61     38.09 o 
  -4   2  12     1320.83     1314.45     42.23 o 
  -3   2  12      615.61      601.88     26.32 o 
  -2   2  12     1089.71      994.17     33.36 o 
  -1   2  12     2640.48     2597.19     67.15 o 
   0   2  12     2161.47     2019.11     54.40 o 
   1   2  12     2578.20     2504.24     60.90 o 
   2   2  12     1116.11     1006.64     33.44 o 
   3   2  12      592.19      526.89     30.49 o 
   4   2  12     1295.66     1319.31     48.96 o 
   5   2  12      803.96      713.81     29.68 o 
   6   2  12      508.92      458.45     33.47 o 
   7   2  12      418.67      418.51     61.19 o 
   8   2  12      275.69      291.43     26.00 o 
   9   2  12      807.61      778.31     64.87 o 
  10   2  12       76.12       60.98     15.97 o 
  11   2  12      459.95      436.96     51.40 o 
 -11   3  12        9.58       23.17     38.18 o 
 -10   3  12      529.67      561.81     65.42 o 
  -9   3  12     1167.34     1232.94    109.27 o 
  -8   3  12      478.21      522.02     89.33 o 
  -7   3  12      946.43      887.38     40.10 o 
  -6   3  12      900.36      878.51     29.31 o 
  -5   3  12       16.78        5.30     15.61 o 
  -4   3  12      605.66      587.69     25.84 o 
  -3   3  12     2570.50     2500.08     64.66 o 
  -2   3  12     3564.56     3566.82     84.63 o 
  -1   3  12      809.33      735.78     31.89 o 
   0   3  12        0.94       20.75     12.35 o 
   1   3  12      790.55      711.78     31.44 o 
   2   3  12     3528.78     3489.63     84.81 o 
   3   3  12     2555.47     2482.40     64.93 o 
   4   3  12      620.57      611.46     24.15 o 
   5   3  12       16.23        6.00     10.99 o 
   6   3  12      878.92      852.04     38.97 o 
   7   3  12      934.67      969.45     80.63 o 
   8   3  12      491.66      507.32     40.71 o 
   9   3  12     1169.94     1367.70    153.91 o 
  10   3  12      527.62      492.94     56.87 o 
  11   3  12       10.87       14.81     39.07 o 
 -11   4  12       57.10        7.55     27.24 o 
 -10   4  12      491.52      480.22     43.61 o 
  -9   4  12      604.82      589.45     73.77 o 
  -8   4  12      200.91      206.59     28.93 o 
  -7   4  12     1234.01     1288.16     65.75 o 
  -6   4  12     1619.58     1544.87     47.89 o 
  -5   4  12     1778.33     1879.96     49.71 o 
  -4   4  12     1175.03     1158.61     38.39 o 
  -3   4  12      308.30      291.86     23.25 o 
  -2   4  12      598.12      620.58     25.66 o 
  -1   4  12     1003.91      887.83     32.40 o 
   0   4  12      508.24      420.36     31.56 o 
   1   4  12      979.84      906.59     31.51 o 
   2   4  12      587.20      549.03     26.56 o 
   3   4  12      300.01      249.43     33.19 o 
   4   4  12     1167.97     1131.65     38.60 o 
   5   4  12     1792.49     1908.00     78.39 o 
   6   4  12     1621.13     1612.42     71.81 o 
   7   4  12     1231.40     1289.33     55.63 o 
   8   4  12      195.49      207.88     46.48 o 
   9   4  12      599.22      652.73     46.18 o 
  10   4  12      494.30      413.20     55.38 o 
  11   4  12       55.02       43.05     30.92 o 
 -10   5  12      109.99       90.34     27.54 o 
  -9   5  12       22.85        8.15     49.11 o 
  -8   5  12      437.04      387.39     35.04 o 
  -7   5  12       46.56       40.78     24.93 o 
  -6   5  12      113.00      105.27     15.92 o 
  -5   5  12     1880.65     1940.71     54.41 o 
  -4   5  12      525.86      502.16     26.01 o 
  -3   5  12      278.90      268.57     28.28 o 
  -2   5  12       71.38       50.23     13.83 o 
  -1   5  12     4237.22     4571.27    111.09 o 
   0   5  12      326.19      234.05     17.82 o 
   1   5  12     4244.23     4299.16    160.47 o 
   2   5  12       75.86       76.42     19.56 o 
   3   5  12      283.94      256.88     23.98 o 
   4   5  12      537.11      550.20     33.80 o 
   5   5  12     1879.53     2023.90     83.26 o 
   6   5  12      108.47      128.73     32.06 o 
   7   5  12       48.68       26.70     13.58 o 
   8   5  12      430.47      386.89     29.74 o 
   9   5  12       23.40       18.89     24.36 o 
  10   5  12      108.77      111.75     41.76 o 
 -10   6  12      434.29      403.96     45.65 o 
  -9   6  12      171.86       85.36     39.97 o 
  -8   6  12       63.09       39.40     23.36 o 
  -7   6  12       70.51       37.48     20.10 o 
  -6   6  12     1276.00     1393.10     49.53 o 
  -5   6  12      148.48      152.28     38.87 o 
  -4   6  12      145.78       99.80     24.94 o 
  -3   6  12      970.05      889.93     45.80 o 
  -2   6  12      754.13      825.01     44.64 o 
  -1   6  12     1009.97      961.87     38.91 o 
   0   6  12       61.08       60.83     31.71 o 
   1   6  12      995.25      978.78     42.13 o 
   2   6  12      734.31      698.82     34.14 o 
   3   6  12      978.03     1010.63     40.04 o 
   4   6  12      148.71      182.06     18.41 o 
   5   6  12      153.61      170.87     19.42 o 
   6   6  12     1284.66     1307.81     52.20 o 
   7   6  12       72.04       61.89     15.54 o 
   8   6  12       63.95       28.09     23.56 o 
   9   6  12      172.05      186.02     37.78 o 
  10   6  12      440.12      385.35     50.11 o 
  -9   7  12      460.97      517.31    107.13 o 
  -8   7  12      671.52      631.66     94.75 o 
  -7   7  12      170.41      173.54     28.80 o 
  -6   7  12      136.17      115.12     24.96 o 
  -5   7  12      720.55      728.50     34.31 o 
  -4   7  12      311.48      293.46     32.67 o 
  -3   7  12      406.34      410.67     47.47 o 
  -2   7  12     1773.74     1795.66     80.72 o 
  -1   7  12      770.14      753.78     61.00 o 
   0   7  12      258.38      218.25     26.69 o 
   1   7  12      787.97      757.35     36.58 o 
   2   7  12     1771.70     1697.21     57.59 o 
   3   7  12      408.05      396.51     28.91 o 
   4   7  12      295.77      338.50     24.65 o 
   5   7  12      711.44      660.17     40.90 o 
   6   7  12      128.02      152.52     23.13 o 
   7   7  12      175.01      226.51     25.02 o 
   8   7  12      665.58      530.12     63.43 o 
   9   7  12      470.31      531.15     46.85 o 
  -9   8  12      104.22      106.22     37.76 o 
  -8   8  12      456.54      471.52     43.13 o 
  -7   8  12      240.28      193.59     32.34 o 
  -6   8  12       96.07      106.83     37.23 o 
  -5   8  12       27.09       -8.05     20.06 o 
  -4   8  12     1137.64     1222.45     66.29 o 
  -3   8  12      820.83      760.39     45.99 o 
  -2   8  12     1174.45     1328.64     60.42 o 
  -1   8  12      493.02      619.59     52.20 o 
   0   8  12      738.31      735.25     60.65 o 
   1   8  12      507.64      531.34     35.40 o 
   2   8  12     1145.83     1243.97     66.58 o 
   3   8  12      816.30      789.36     69.00 o 
   4   8  12     1142.88     1252.69     64.41 o 
   5   8  12       25.01       -3.86     20.93 o 
   6   8  12      100.36       78.94     19.31 o 
   7   8  12      239.16      261.33     22.90 o 
   8   8  12      458.95      532.37     45.32 o 
   9   8  12       99.95      117.78     29.62 o 
  -8   9  12      518.38      535.60    104.54 o 
  -7   9  12      406.66      444.23     46.44 o 
  -6   9  12     1016.08     1089.57     72.94 o 
  -5   9  12      628.11      655.64     64.28 o 
  -4   9  12      838.90      884.88     52.31 o 
  -3   9  12      411.84      405.68     36.69 o 
  -2   9  12      615.08      614.44     60.55 o 
  -1   9  12      727.70      733.02     47.15 o 
   0   9  12      131.29      107.23     29.73 o 
   1   9  12      712.93      766.47     45.22 o 
   2   9  12      618.84      544.51     51.20 o 
   3   9  12      420.52      421.82     69.99 o 
   4   9  12      841.41      961.56     52.12 o 
   5   9  12      636.22      562.44     33.18 o 
   6   9  12     1024.21     1133.77     51.91 o 
   7   9  12      402.72      390.13     45.88 o 
   8   9  12      518.27      503.69     44.83 o 
  -7  10  12        0.77       32.97     33.94 o 
  -6  10  12      324.98      290.66     51.95 o 
  -5  10  12      971.53     1245.27    153.66 o 
  -4  10  12       95.02       99.22     31.13 o 
  -3  10  12      132.94      198.10     31.96 o 
  -2  10  12      684.61      649.02     33.23 o 
  -1  10  12     1908.74     1768.18     89.45 o 
   0  10  12      185.18      164.00     46.01 o 
   1  10  12     1892.45     2057.14     71.73 o 
   2  10  12      686.38      697.25     35.79 o 
   3  10  12      128.82      137.45     29.21 o 
   4  10  12       93.69       85.75     17.75 o 
   5  10  12      980.07      985.15     51.02 o 
   6  10  12      316.04      319.64     27.80 o 
   7  10  12        0.13       36.91     27.52 o 
  -6  11  12      296.17      239.99     43.66 o 
  -5  11  12      115.31       63.64     30.11 o 
  -4  11  12      112.04       86.18     30.63 o 
  -3  11  12      397.79      386.16     59.75 o 
  -2  11  12      620.18      675.37     64.08 o 
  -1  11  12     1049.77     1092.67     71.31 o 
   0  11  12       42.02       44.08     23.87 o 
   1  11  12     1064.42     1184.11     53.93 o 
   2  11  12      625.42      643.41     36.31 o 
   3  11  12      396.47      416.27     31.01 o 
   4  11  12      112.04      143.00     21.43 o 
   5  11  12      114.36       72.68     23.48 o 
   6  11  12      291.85      305.90     40.26 o 
  -4  12  12       64.50       50.32     29.02 o 
  -3  12  12      572.53      605.26     56.10 o 
  -2  12  12       91.80      103.90     41.26 o 
  -1  12  12      119.96      114.96     45.59 o 
   0  12  12      494.02      507.96     49.40 o 
   1  12  12      120.42      117.33     44.89 o 
   2  12  12       88.82       95.98     21.50 o 
   3  12  12      569.28      586.40     37.99 o 
   4  12  12       62.49       53.15     19.97 o 
   5  12  12      122.98       80.47     31.48 o 
  -2  13  12      716.86      744.52     58.75 o 
  -1  13  12      125.26       25.53     53.34 o 
   0  13  12     1030.97      979.46     64.92 o 
   1  13  12      125.46      101.41     43.45 o 
   2  13  12      718.21      729.38     55.86 o 
   1   0  13     1485.45     1326.78     41.05 o 
   2   0  13     1652.92     1536.99     47.32 o 
   3   0  13     1275.17     1237.87     46.24 o 
   4   0  13      177.40      179.34     23.16 o 
   5   0  13       24.60       15.76     12.13 o 
   6   0  13      530.78      470.03     32.30 o 
   7   0  13     1980.51     2071.01     74.85 o 
   8   0  13        0.01      -15.02     15.02 o 
   9   0  13      137.84      173.76     47.13 o 
  10   0  13       28.83       -8.05     37.08 o 
  11   0  13      594.97      513.72     62.54 o 
 -11   1  13      251.34      170.21     46.33 o 
 -10   1  13       18.75       59.48     25.67 o 
  -9   1  13      240.06      274.78     47.97 o 
  -8   1  13      597.12      623.30     43.58 o 
  -7   1  13      120.26      115.85     21.75 o 
  -6   1  13      387.88      396.65     27.02 o 
  -5   1  13      536.56      525.23     28.24 o 
  -4   1  13      208.43      155.51     18.64 o 
  -3   1  13     1006.58      966.06     34.15 o 
  -2   1  13      754.82      723.55     29.43 o 
  -1   1  13      494.52      443.93     23.17 o 
   0   1  13        7.39       -0.05     15.66 o 
   1   1  13      469.12      445.16     23.33 o 
   2   1  13      724.19      737.49     29.18 o 
   3   1  13      989.47      979.56     34.95 o 
   4   1  13      197.43      178.30     18.12 o 
   5   1  13      553.35      599.16     32.76 o 
   6   1  13      387.55      377.81     23.47 o 
   7   1  13      118.37      142.65     38.48 o 
   8   1  13      593.03      692.83     54.68 o 
   9   1  13      246.86      220.97     28.89 o 
  10   1  13       18.36        4.65     20.61 o 
  11   1  13      249.48      146.45     44.74 o 
 -10   2  13      190.64      175.96     31.87 o 
  -9   2  13      276.34      254.38     32.69 o 
  -8   2  13      131.15       91.53     24.18 o 
  -7   2  13      212.90      198.35     45.78 o 
  -6   2  13      597.48      654.08     58.78 o 
  -5   2  13     1352.87     1362.17     46.54 o 
  -4   2  13      108.77       93.93     33.75 o 
  -3   2  13     2709.30     2668.98     70.01 o 
  -2   2  13      261.08      215.29     16.95 o 
  -1   2  13      388.21      346.17     21.69 o 
   0   2  13     1561.81     1434.16     42.54 o 
   1   2  13      380.86      364.61     25.06 o 
   2   2  13      260.10      217.94     20.86 o 
   3   2  13     2694.41     2767.87     79.20 o 
   4   2  13      116.00       94.74     17.44 o 
   5   2  13     1350.95     1425.93     45.35 o 
   6   2  13      576.87      575.24     35.58 o 
   7   2  13      213.56      250.04     29.95 o 
   8   2  13      131.76       89.29     18.69 o 
   9   2  13      280.30      268.80     28.20 o 
  10   2  13      192.50      179.06     37.98 o 
 -10   3  13      971.79     1019.53     74.77 o 
  -9   3  13      592.57      671.43    117.87 o 
  -8   3  13      138.15       66.47     24.00 o 
  -7   3  13       34.51       52.71     22.93 o 
  -6   3  13      525.58      487.60     32.56 o 
  -5   3  13      279.20      235.17     18.24 o 
  -4   3  13      232.07      265.74     22.07 o 
  -3   3  13      539.94      540.27     43.12 o 
  -2   3  13     1688.20     1641.30     73.19 o 
  -1   3  13      387.77      359.04     21.88 o 
   0   3  13      791.42      795.77     31.30 o 
   1   3  13      404.12      423.68     29.43 o 
   2   3  13     1729.93     1724.30     58.02 o 
   3   3  13      528.01      488.84     28.06 o 
   4   3  13      244.24      265.82     33.01 o 
   5   3  13      275.08      255.87     24.75 o 
   6   3  13      540.90      622.76     40.04 o 
   7   3  13       32.21       61.13     17.25 o 
   8   3  13      142.45      140.58     30.42 o 
   9   3  13      593.28      671.45     47.38 o 
  10   3  13      957.51     1113.83     89.38 o 
 -10   4  13      251.76      243.54     36.49 o 
  -9   4  13      391.23      393.35     40.38 o 
  -8   4  13     1040.82     1126.28     86.95 o 
  -7   4  13      701.14      706.40     36.78 o 
  -6   4  13     1269.26     1341.68     51.81 o 
  -5   4  13      202.91      201.48     21.08 o 
  -4   4  13      496.25      441.18     29.51 o 
  -3   4  13     1869.81     1890.24     64.30 o 
  -2   4  13      923.71      917.90     46.56 o 
  -1   4  13     5083.01     5537.05    265.06 o 
   0   4  13     1603.04     1653.92     78.10 o 
   1   4  13     5049.21     5276.11    175.08 o 
   2   4  13      944.81      996.86     49.74 o 
   3   4  13     1881.46     1903.61     78.27 o 
   4   4  13      526.48      502.03     35.39 o 
   5   4  13      190.23      185.85     21.61 o 
   6   4  13     1275.65     1355.80     65.59 o 
   7   4  13      701.49      753.04     92.86 o 
   8   4  13     1049.83     1140.19     79.69 o 
   9   4  13      386.63      390.79     34.18 o 
  10   4  13      254.18      228.08     39.17 o 
 -10   5  13      110.76       64.92     30.06 o 
  -9   5  13        0.61      -53.97     55.18 o 
  -8   5  13       65.66      -31.32     31.32 o 
  -7   5  13      581.83      571.98     43.53 o 
  -6   5  13     1068.82     1166.43     61.87 o 
  -5   5  13      584.97      592.67     31.17 o 
  -4   5  13       52.31       61.98     23.52 o 
  -3   5  13      425.02      385.99     26.32 o 
  -2   5  13      127.73       77.93     15.35 o 
  -1   5  13      241.17      198.35     19.39 o 
   0   5  13      499.94      458.56     27.42 o 
   1   5  13      226.35      185.29     22.85 o 
   2   5  13      127.81       82.42     19.38 o 
   3   5  13      416.33      334.03     56.62 o 
   4   5  13       50.46       45.14     32.76 o 
   5   5  13      576.36      569.12     36.83 o 
   6   5  13     1074.80     1075.57     87.89 o 
   7   5  13      582.45      699.94     58.16 o 
   8   5  13       65.54       32.19     31.17 o 
   9   5  13        1.09      -12.13     36.49 o 
  10   5  13      110.75       47.13     33.60 o 
  -9   6  13       51.70       25.90     28.14 o 
  -8   6  13      517.90      475.37     49.50 o 
  -7   6  13     2200.83     2462.53    121.80 o 
  -6   6  13      466.47      606.41     44.74 o 
  -5   6  13      273.42      282.08     22.48 o 
  -4   6  13      586.52      588.82     40.71 o 
  -3   6  13     1111.47     1143.84     61.74 o 
  -2   6  13       62.20       39.51     23.17 o 
  -1   6  13       22.01        7.25     20.51 o 
   0   6  13     1548.60     1598.32     75.66 o 
   1   6  13       21.71       26.67     17.21 o 
   2   6  13       64.70       41.19     46.38 o 
   3   6  13     1088.69     1158.51     59.67 o 
   4   6  13      585.07      587.63     38.72 o 
   5   6  13      275.45      237.95     61.64 o 
   6   6  13      455.62      476.23     35.27 o 
   7   6  13     2199.57     2392.08    106.55 o 
   8   6  13      523.55      563.16     84.36 o 
   9   6  13       52.88       28.34     29.63 o 
  -9   7  13      663.15      588.59     51.63 o 
  -8   7  13      474.87      394.45     45.75 o 
  -7   7  13      192.88      155.83     30.44 o 
  -6   7  13      347.80      308.66     48.42 o 
  -5   7  13       79.36       42.85     38.63 o 
  -4   7  13      606.71      678.29     46.65 o 
  -3   7  13      409.85      472.72    174.39 o 
  -2   7  13      639.97      669.33     44.36 o 
  -1   7  13      238.49      217.39     26.43 o 
   0   7  13      113.31      113.56     24.73 o 
   1   7  13      251.64      255.97     31.72 o 
   2   7  13      644.03      728.02     88.44 o 
   3   7  13      419.30      390.04     30.88 o 
   4   7  13      598.88      647.31     39.37 o 
   5   7  13       80.27       50.13     18.99 o 
   6   7  13      349.11      367.67     34.74 o 
   7   7  13      191.64      207.40     26.74 o 
   8   7  13      469.10      478.82     56.67 o 
   9   7  13      667.75      632.13     51.95 o 
  -8   8  13      349.26      347.91     65.62 o 
  -7   8  13      303.22      262.20     39.47 o 
  -6   8  13      560.82      616.49     50.20 o 
  -5   8  13      209.93      173.16     29.07 o 
  -4   8  13      306.49      249.11     30.11 o 
  -3   8  13     1534.63     1872.55     81.14 o 
  -2   8  13      124.48      117.98     39.17 o 
  -1   8  13      363.51      356.41     33.84 o 
   0   8  13        0.01        1.32     17.96 o 
   1   8  13      363.78      351.02     33.08 o 
   2   8  13      123.26      119.79     25.95 o 
   3   8  13     1560.01     1839.91     82.74 o 
   4   8  13      296.19      297.49     41.26 o 
   5   8  13      206.61      161.86     27.03 o 
   6   8  13      558.73      563.65     41.34 o 
   7   8  13      307.15      380.99     34.59 o 
   8   8  13      341.48      331.53     37.24 o 
  -7   9  13      437.33      470.36     85.26 o 
  -6   9  13      318.25      289.82     39.47 o 
  -5   9  13      337.83      360.68     37.60 o 
  -4   9  13     1195.74     1276.05     74.07 o 
  -3   9  13        5.81       42.78     22.36 o 
  -2   9  13      604.60      619.03     46.67 o 
  -1   9  13      139.31       64.13     25.43 o 
   0   9  13       31.14       69.58     34.55 o 
   1   9  13      142.51      121.87     27.89 o 
   2   9  13      611.52      610.24     49.56 o 
   3   9  13        5.40        0.00     36.39 o 
   4   9  13     1186.01     1239.95     79.29 o 
   5   9  13      333.76      351.91     33.33 o 
   6   9  13      311.65      275.30     45.25 o 
   7   9  13      432.42      419.39     60.25 o 
  -6  10  13      189.70      160.66     37.88 o 
  -5  10  13       14.32       35.92     27.76 o 
  -4  10  13       47.25       20.63     55.63 o 
  -3  10  13      157.95      116.07     31.32 o 
  -2  10  13      357.26      406.96    101.41 o 
  -1  10  13     1030.13     1133.46     70.57 o 
   0  10  13       21.73       11.74     28.04 o 
   1  10  13     1039.78     1026.01     78.59 o 
   2  10  13      364.99      342.94     27.11 o 
   3  10  13      159.16      134.53     23.42 o 
   4  10  13       49.93       58.85     20.88 o 
   5  10  13       13.65       -1.81     16.60 o 
   6  10  13      188.91      156.29     43.15 o 
  -5  11  13      355.82      336.55     46.03 o 
  -4  11  13       12.01       27.53     48.82 o 
  -3  11  13     1176.18     1257.77     77.26 o 
  -2  11  13     1458.04     1545.52    125.02 o 
  -1  11  13      209.99      205.81     44.84 o 
   0  11  13      157.57       90.75     50.16 o 
   1  11  13      208.58      241.38     48.25 o 
   2  11  13     1470.69     1593.07     73.38 o 
   3  11  13     1179.53     1324.27     64.79 o 
   4  11  13       14.29       13.68     41.79 o 
   5  11  13      356.03      348.28     39.51 o 
  -3  12  13      518.45      515.91     72.18 o 
  -2  12  13      379.33      418.93     49.25 o 
  -1  12  13      217.87      143.15     47.42 o 
   0  12  13       26.22       25.33     31.45 o 
   1  12  13      211.39      229.72     78.69 o 
   2  12  13      382.46      380.49     56.37 o 
   3  12  13      526.33      507.32     66.87 o 
   0   0  14     3143.25     3080.02    154.40 o 
   1   0  14      225.34      211.56     26.47 o 
   2   0  14     1655.24     1682.75     90.72 o 
   3   0  14     2597.61     2667.78    101.84 o 
   4   0  14       89.11       58.02     41.46 o 
   5   0  14      419.47      458.37     81.63 o 
   6   0  14     3108.08     3536.34    136.97 o 
   7   0  14      665.89      703.04     47.38 o 
   8   0  14      159.83       85.76     25.60 o 
   9   0  14       43.54       -9.34     22.94 o 
  10   0  14      180.41      217.74     58.46 o 
 -10   1  14      246.16      190.75     68.25 o 
  -9   1  14      522.61      656.74    107.72 o 
  -8   1  14      375.36      353.12     35.15 o 
  -7   1  14     2997.01     3466.88    143.69 o 
  -6   1  14      379.83      443.63     63.88 o 
  -5   1  14      112.50      120.27     26.23 o 
  -4   1  14     1344.43     1327.53     54.98 o 
  -3   1  14     1003.56      979.46     57.73 o 
  -2   1  14      943.82      916.06     53.22 o 
  -1   1  14     1544.24     1661.68     66.61 o 
   0   1  14     1183.80     1171.09     55.36 o 
   1   1  14     1525.08     1572.30     68.29 o 
   2   1  14      923.38      903.37     47.80 o 
   3   1  14      989.90     1068.16     54.32 o 
   4   1  14     1329.93     1393.84     63.67 o 
   5   1  14      118.50      159.01     38.68 o 
   6   1  14      373.55      396.32     33.85 o 
   7   1  14     2992.11     3086.39    131.59 o 
   8   1  14      369.38      316.45     32.30 o 
   9   1  14      511.90      484.70     89.98 o 
  10   1  14      241.95      243.19     61.15 o 
 -10   2  14      151.79      219.23     35.03 o 
  -9   2  14       89.23       68.00     27.52 o 
  -8   2  14      210.27      196.30     31.59 o 
  -7   2  14       85.21       78.14     29.74 o 
  -6   2  14     1597.10     1629.87    101.46 o 
  -5   2  14      563.98      555.99     29.17 o 
  -4   2  14      547.71      539.29     49.40 o 
  -3   2  14      273.35      243.03     49.99 o 
  -2   2  14      406.06      360.98     55.49 o 
  -1   2  14     1204.08     1360.64     59.64 o 
   0   2  14      308.59      248.69     25.18 o 
   1   2  14     1235.17     1380.07     62.63 o 
   2   2  14      428.04      427.26     56.27 o 
   3   2  14      265.01      247.33     27.83 o 
   4   2  14      547.91      572.49     37.99 o 
   5   2  14      561.68      481.93     34.60 o 
   6   2  14     1610.31     1623.46    103.35 o 
   7   2  14       85.53       97.89     26.16 o 
   8   2  14      205.68      193.85     27.16 o 
   9   2  14       91.72      116.52     24.09 o 
  10   2  14      147.51       84.01     40.66 o 
 -10   3  14       91.73       99.92     30.43 o 
  -9   3  14      112.51       94.30     51.10 o 
  -8   3  14      112.27       87.70     25.05 o 
  -7   3  14      865.12      901.14     56.07 o 
  -6   3  14      558.50      529.41     40.80 o 
  -5   3  14      328.31      324.41     28.47 o 
  -4   3  14     1039.55     1044.58     47.35 o 
  -3   3  14     1117.46     1100.14     55.43 o 
  -2   3  14      860.55      765.68     37.00 o 
  -1   3  14      712.58      683.52     41.39 o 
   0   3  14     1754.47     1734.83     74.42 o 
   1   3  14      721.70      726.94     50.90 o 
   2   3  14      878.83      808.32     55.43 o 
   3   3  14     1091.88     1194.99     59.55 o 
   4   3  14     1054.29     1091.92     64.61 o 
   5   3  14      332.95      281.39     30.09 o 
   6   3  14      551.74      521.38     38.18 o 
   7   3  14      880.11      866.38     57.04 o 
   8   3  14      107.72      108.59     32.96 o 
   9   3  14      113.35       94.00     22.19 o 
  10   3  14       91.06       70.29     37.88 o 
  -9   4  14       13.09      -10.89     25.77 o 
  -8   4  14      425.18      390.54     60.25 o 
  -7   4  14      322.22      335.83     53.34 o 
  -6   4  14       40.73       54.31     25.51 o 
  -5   4  14     1317.43     1321.88     53.54 o 
  -4   4  14      154.43      184.22     31.56 o 
  -3   4  14       36.49        4.49     16.87 o 
  -2   4  14     1668.07     1684.81     72.40 o 
  -1   4  14      779.65      822.68     45.36 o 
   0   4  14       78.53       46.76     22.12 o 
   1   4  14      770.67      763.63     48.32 o 
   2   4  14     1650.63     1735.63     95.10 o 
   3   4  14       33.94       34.23     20.37 o 
   4   4  14      142.22      116.69     28.58 o 
   5   4  14     1312.30     1393.73     66.19 o 
   6   4  14       41.51       51.13     24.18 o 
   7   4  14      315.90      331.07     34.12 o 
   8   4  14      423.65      472.96     83.61 o 
   9   4  14       11.45       37.88     36.49 o 
  -9   5  14      290.50      277.40     38.16 o 
  -8   5  14      348.90      364.32     38.21 o 
  -7   5  14      335.35      310.28     57.76 o 
  -6   5  14      394.77      377.15     38.42 o 
  -5   5  14      124.18      121.91     27.55 o 
  -4   5  14      952.36      910.20     55.59 o 
  -3   5  14      471.98      417.31     36.19 o 
  -2   5  14     1839.26     1911.38     74.59 o 
  -1   5  14      274.82      241.28     47.97 o 
   0   5  14      901.00      976.11     53.67 o 
   1   5  14      279.52      271.58     27.59 o 
   2   5  14     1868.83     1929.22     84.44 o 
   3   5  14      479.06      441.66     36.24 o 
   4   5  14      958.78      976.76     55.22 o 
   5   5  14      124.73      139.97     23.63 o 
   6   5  14      401.54      431.97     36.66 o 
   7   5  14      332.16      353.45     38.33 o 
   8   5  14      351.53      392.37     71.24 o 
   9   5  14      291.44      182.24     45.93 o 
  -8   6  14      492.74      453.56     71.68 o 
  -7   6  14       66.83       53.50     38.63 o 
  -6   6  14      282.44      313.52     51.07 o 
  -5   6  14       36.64       71.04     26.22 o 
  -4   6  14       67.42       21.93     21.98 o 
  -3   6  14       24.94      -10.67     19.79 o 
  -2   6  14      127.83      163.11     25.52 o 
  -1   6  14      473.18      472.50     38.49 o 
   0   6  14      194.37      153.90     28.01 o 
   1   6  14      464.31      506.74     39.90 o 
   2   6  14      122.33      119.78     26.98 o 
   3   6  14       22.59       15.26     25.23 o 
   4   6  14       73.01       53.40     37.98 o 
   5   6  14       35.41       70.11     25.72 o 
   6   6  14      286.03      371.42    109.61 o 
   7   6  14       64.35       76.83     28.73 o 
   8   6  14      477.48      417.48     62.14 o 
  -8   7  14      737.37      854.14     61.69 o 
  -7   7  14      185.07      191.22     97.29 o 
  -6   7  14       27.82       33.66     25.99 o 
  -5   7  14      106.97      128.04     31.77 o 
  -4   7  14     1331.09     1498.82    108.47 o 
  -3   7  14       95.91       77.21     30.62 o 
  -2   7  14     1541.03     1667.65     81.56 o 
  -1   7  14      402.96      425.22     39.75 o 
   0   7  14        7.39        8.48     22.77 o 
   1   7  14      409.28      465.05     83.32 o 
   2   7  14     1505.80     1718.23     81.95 o 
   3   7  14       91.74       60.47     19.97 o 
   4   7  14     1341.02     1481.75    120.25 o 
   5   7  14      100.81       87.33     21.83 o 
   6   7  14       31.05        2.82     18.50 o 
   7   7  14      186.04      150.19     30.04 o 
   8   7  14      743.50      583.91     74.17 o 
  -7   8  14      368.18      371.89     47.27 o 
  -6   8  14      379.18      396.71     49.16 o 
  -5   8  14     1101.22     1156.57     74.98 o 
  -4   8  14      210.04      227.86     36.00 o 
  -3   8  14       18.69        4.30     22.14 o 
  -2   8  14     1032.56     1078.62    103.30 o 
  -1   8  14       78.96       58.23     25.93 o 
   0   8  14      744.11      747.64     49.29 o 
   1   8  14       77.00       62.72     26.21 o 
   2   8  14     1019.62     1027.34     61.51 o 
   3   8  14       20.94       42.02     36.69 o 
   4   8  14      222.75      143.16     44.59 o 
   5   8  14     1092.11     1144.10     68.92 o 
   6   8  14      380.93      366.93     34.11 o 
   7   8  14      371.86      348.08     53.99 o 
  -6   9  14      816.76      852.80    134.17 o 
  -5   9  14       41.56        4.53     30.80 o 
  -4   9  14      508.25      475.74    100.86 o 
  -3   9  14      810.21      743.95    128.65 o 
  -2   9  14      146.34      106.32     40.27 o 
  -1   9  14      519.11      488.67     49.96 o 
   0   9  14        5.94       50.29     26.04 o 
   1   9  14      523.01      478.37     44.48 o 
   2   9  14      144.26      118.52     37.43 o 
   3   9  14      820.03      771.11     55.24 o 
   4   9  14      504.79      420.11     39.31 o 
   5   9  14       42.28       32.64     30.23 o 
   6   9  14      814.96      755.01     44.35 o 
  -5  10  14       97.22       60.11     34.71 o 
  -4  10  14       96.79       68.52     37.52 o 
  -3  10  14      231.57      234.37     48.62 o 
  -2  10  14      751.26      735.86     56.12 o 
  -1  10  14       39.92       37.73     48.57 o 
   0  10  14     1332.94     1389.33     86.82 o 
   1  10  14       38.24        7.32     33.95 o 
   2  10  14      739.71      709.96     51.81 o 
   3  10  14      232.20      224.33     28.53 o 
   4  10  14       90.14       88.51     23.67 o 
   5  10  14       98.56       83.94     61.61 o 
  -3  11  14      183.04       41.95     30.98 o 
  -2  11  14      114.30      129.65     40.71 o 
  -1  11  14      369.57      368.64     55.03 o 
   0  11  14      202.98      217.55     76.75 o 
   1  11  14      363.77      379.73     43.13 o 
   2  11  14      110.02       84.54     21.13 o 
   3  11  14      186.32      129.93     45.72 o 
   1   0  15      139.24      160.24     37.28 o 
   2   0  15      382.20      323.50     33.39 o 
   3   0  15       32.54        6.33     23.56 o 
   4   0  15       16.84       29.87     20.69 o 
   5   0  15      481.72      484.20     59.65 o 
   6   0  15        2.56       20.02     24.23 o 
   7   0  15      493.50      502.86     57.32 o 
   8   0  15      201.50      189.34     46.63 o 
   9   0  15       77.11      125.21     26.88 o 
  -9   1  15     1153.66     1250.91     73.32 o 
  -8   1  15      165.28      172.38     30.18 o 
  -7   1  15       34.86       56.71     25.60 o 
  -6   1  15     1446.81     1600.76    168.27 o 
  -5   1  15      326.68      282.53     41.01 o 
  -4   1  15      413.66      331.28     58.41 o 
  -3   1  15     3272.05     3636.37    138.64 o 
  -2   1  15       11.38       19.21     20.68 o 
  -1   1  15     2272.06     2355.94     93.86 o 
   0   1  15     1960.19     2062.26     96.19 o 
   1   1  15     2248.69     2308.97     94.85 o 
   2   1  15       11.41        8.90     18.44 o 
   3   1  15     3304.03     3684.84    140.68 o 
   4   1  15      410.13      398.87     32.77 o 
   5   1  15      337.72      318.80     35.38 o 
   6   1  15     1468.32     1555.81     78.88 o 
   7   1  15       35.19       32.48     21.07 o 
   8   1  15      167.58      155.04     27.76 o 
   9   1  15     1158.66     1164.81     74.72 o 
  -9   2  15      191.75      125.47     30.46 o 
  -8   2  15      137.23      181.08     69.05 o 
  -7   2  15      497.23      519.43     41.95 o 
  -6   2  15      223.46      246.57     30.43 o 
  -5   2  15       82.61       61.98     24.13 o 
  -4   2  15      202.93      185.37     27.31 o 
  -3   2  15     1113.97     1132.38     58.62 o 
  -2   2  15      156.74      141.22     25.27 o 
  -1   2  15      134.62      169.93     28.11 o 
   0   2  15       48.96       32.30     23.02 o 
   1   2  15      136.26      118.06     23.36 o 
   2   2  15      152.95      118.71     23.87 o 
   3   2  15     1111.11     1192.78     57.05 o 
   4   2  15      206.32      171.88     27.94 o 
   5   2  15       82.42       80.86     21.75 o 
   6   2  15      210.81      178.59     28.23 o 
   7   2  15      510.83      514.49     42.26 o 
   8   2  15      133.31      119.15     33.60 o 
   9   2  15      203.75      171.25     27.16 o 
  -9   3  15      266.14      179.43     33.17 o 
  -8   3  15      611.84      663.48     49.22 o 
  -7   3  15      226.25      246.70     45.93 o 
  -6   3  15      661.52      797.06     69.99 o 
  -5   3  15       16.44       -4.04     22.75 o 
  -4   3  15       13.69       -7.47     23.80 o 
  -3   3  15      389.65      369.82     34.52 o 
  -2   3  15     1349.82     1287.06     67.58 o 
  -1   3  15       90.01       50.11     18.53 o 
   0   3  15     1902.34     1950.05     85.31 o 
   1   3  15       89.13       50.37     41.76 o 
   2   3  15     1325.97     1212.33     64.79 o 
   3   3  15      384.87      391.08     37.78 o 
   4   3  15       15.68        6.22     17.96 o 
   5   3  15       18.60       21.30     25.20 o 
   6   3  15      654.64      702.03    125.77 o 
   7   3  15      228.31      274.61     31.65 o 
   8   3  15      607.28      727.15     53.01 o 
   9   3  15      267.48      293.99     60.95 o 
  -8   4  15      159.21      126.04     46.43 o 
  -7   4  15      114.58      119.66     28.42 o 
  -6   4  15      963.13      940.85     62.72 o 
  -5   4  15      371.55      336.40     82.42 o 
  -4   4  15      254.66      251.85     27.76 o 
  -3   4  15      248.49      226.09     36.83 o 
  -2   4  15      129.11       85.19     23.65 o 
  -1   4  15     1022.19     1071.68     59.33 o 
   0   4  15       62.25       68.59     27.59 o 
   1   4  15     1017.10     1044.82     69.94 o 
   2   4  15      125.37      110.75     22.83 o 
   3   4  15      242.24      204.26     53.69 o 
   4   4  15      264.70      272.10     29.45 o 
   5   4  15      366.35      370.59     32.11 o 
   6   4  15      984.67     1092.06     68.59 o 
   7   4  15      117.27      159.63     45.54 o 
   8   4  15      160.16      132.55     27.48 o 
  -8   5  15      183.77      144.54     37.34 o 
  -7   5  15      206.68      177.53     37.46 o 
  -6   5  15     1508.26     1788.73    252.68 o 
  -5   5  15      147.49       97.94     27.32 o 
  -4   5  15      252.67      235.88     34.62 o 
  -3   5  15      154.93      112.21     37.13 o 
  -2   5  15       32.29       15.48     29.28 o 
  -1   5  15      736.85      770.03     52.58 o 
   0   5  15      587.47      554.81     48.12 o 
   1   5  15      737.12      707.74     48.80 o 
   2   5  15       34.53      -32.59     39.62 o 
   3   5  15      163.62      112.65     26.05 o 
   4   5  15      248.53      282.37     32.12 o 
   5   5  15      148.21      122.54     89.78 o 
   6   5  15     1513.65     1719.55    128.90 o 
   7   5  15      212.61      211.04     29.85 o 
   8   5  15      172.28      117.72     41.96 o 
  -7   6  15      302.42      259.78     38.09 o 
  -6   6  15       83.10       57.85     52.05 o 
  -5   6  15       84.69       35.34     24.38 o 
  -4   6  15     1409.90     1490.86    121.40 o 
  -3   6  15       81.13       70.96     22.54 o 
  -2   6  15      250.11      260.83     34.91 o 
  -1   6  15      801.91      825.48     56.66 o 
   0   6  15      962.36      938.21     57.62 o 
   1   6  15      802.79      807.07     56.62 o 
   2   6  15      256.90      242.16     47.08 o 
   3   6  15       73.30       48.09     26.45 o 
   4   6  15     1421.64     1468.37     85.81 o 
   5   6  15       83.65       78.26     24.05 o 
   6   6  15       83.83       45.48     33.90 o 
   7   6  15      301.61      355.74     33.73 o 
  -7   7  15      356.35      322.00     41.50 o 
  -6   7  15      718.40      735.92     57.19 o 
  -5   7  15      255.91      181.30     64.72 o 
  -4   7  15      170.62      176.38     33.65 o 
  -3   7  15      293.35      331.53     38.90 o 
  -2   7  15     1620.03     1823.59    121.35 o 
  -1   7  15       18.25       11.54     40.76 o 
   0   7  15     1041.67     1005.09    102.90 o 
   1   7  15       19.08       -3.60     21.73 o 
   2   7  15     1642.30     1897.81     90.39 o 
   3   7  15      286.22      331.65     38.27 o 
   4   7  15      173.44      173.69     31.81 o 
   5   7  15      254.14      263.65     31.56 o 
   6   7  15      740.22      770.32     66.96 o 
   7   7  15      367.48      438.95     68.90 o 
  -6   8  15       39.10       20.49     29.85 o 
  -5   8  15      635.30      717.93     56.82 o 
  -4   8  15      577.85      551.51     49.16 o 
  -3   8  15      777.62      822.13     74.42 o 
  -2   8  15      119.41       80.37     52.94 o 
  -1   8  15      267.79      209.79     60.95 o 
   0   8  15       23.14        7.25     29.38 o 
   1   8  15      265.99      283.83     34.41 o 
   2   8  15      117.01       30.16     33.15 o 
   3   8  15      769.43      878.30     59.72 o 
   4   8  15      571.96      581.85     48.81 o 
   5   8  15      627.07      661.83     48.07 o 
   6   8  15       37.71       24.06     20.08 o 
  -5   9  15      830.31      726.48     83.81 o 
  -4   9  15      109.01      183.68     89.13 o 
  -3   9  15      761.81      807.76     58.35 o 
  -2   9  15      118.41       98.55     34.49 o 
  -1   9  15      146.43       84.01     32.25 o 
   0   9  15        1.63      -27.64     27.64 o 
   1   9  15      154.02      117.91     34.55 o 
   2   9  15      119.64       83.73     51.90 o 
   3   9  15      779.52      765.25     71.78 o 
   4   9  15      107.59      121.76     36.44 o 
   5   9  15      825.20      765.44     52.84 o 
  -3  10  15       45.48       88.33     32.74 o 
  -2  10  15      568.24      558.46     53.12 o 
  -1  10  15       13.36       -0.92     27.08 o 
   0  10  15     1000.88     1079.31     79.24 o 
   1  10  15       16.62       16.00     40.56 o 
   2  10  15      564.89      639.75     54.76 o 
   3  10  15       51.74       60.14     28.33 o 
   0   0  16     1651.68     1537.87    107.87 o 
   1   0  16       89.12      112.65     63.63 o 
   2   0  16       24.85       18.96     19.48 o 
   3   0  16      161.30      180.66     28.34 o 
   4   0  16     1020.16      963.83     54.38 o 
   5   0  16     2015.65     2169.71    109.25 o 
   6   0  16      437.98      466.39     79.59 o 
   7   0  16      834.26      899.54    125.67 o 
   8   0  16       10.89       17.93     23.17 o 
  -8   1  16      260.10      278.56     39.17 o 
  -7   1  16      556.46      528.65     47.62 o 
  -6   1  16       66.31       59.55     28.10 o 
  -5   1  16      770.25      756.89     63.08 o 
  -4   1  16      194.07      204.23     29.27 o 
  -3   1  16      580.96      626.42     47.32 o 
  -2   1  16      134.65      147.59     25.01 o 
  -1   1  16     1414.60     1598.65     80.26 o 
   0   1  16        6.66       37.86     22.89 o 
   1   1  16     1438.17     1716.69     81.72 o 
   2   1  16      128.80      103.91     27.52 o 
   3   1  16      586.14      579.01     44.64 o 
   4   1  16      202.08      129.16     25.06 o 
   5   1  16      774.42      828.93     51.37 o 
   6   1  16       63.39       73.66     31.00 o 
   7   1  16      575.13      532.68     44.82 o 
   8   1  16      253.32      249.57     32.11 o 
  -8   2  16       82.42       77.33     27.17 o 
  -7   2  16      719.84      786.21     82.92 o 
  -6   2  16       87.43       76.98     27.19 o 
  -5   2  16      478.28      484.88     44.79 o 
  -4   2  16     1507.30     1601.17    138.20 o 
  -3   2  16      329.70      253.70     30.73 o 
  -2   2  16        9.60        4.88     22.69 o 
  -1   2  16      498.28      484.03     45.78 o 
   0   2  16       77.94       18.52     31.67 o 
   1   2  16      500.47      566.00     54.28 o 
   2   2  16       10.56       22.87     28.19 o 
   3   2  16      335.92      318.33     34.63 o 
   4   2  16     1502.60     1506.30     79.83 o 
   5   2  16      464.55      455.14     42.48 o 
   6   2  16       89.66       66.56     23.48 o 
   7   2  16      729.72      704.17    111.35 o 
   8   2  16       81.18      104.66     31.46 o 
  -8   3  16       90.08       87.04     40.52 o 
  -7   3  16      435.13      492.85     48.01 o 
  -6   3  16       60.89       42.99     37.88 o 
  -5   3  16       75.97       86.50     31.29 o 
  -4   3  16       59.98       65.96     47.57 o 
  -3   3  16      204.30      194.01     30.18 o 
  -2   3  16      307.70      303.28     36.28 o 
  -1   3  16       42.33       28.59     47.77 o 
   0   3  16       63.29       67.95     33.06 o 
   1   3  16       40.47       59.85     31.02 o 
   2   3  16      315.94      304.24     32.83 o 
   3   3  16      194.16      138.15     27.06 o 
   4   3  16       55.16       60.90     22.28 o 
   5   3  16       68.27       51.34     28.58 o 
   6   3  16       59.59       54.97     35.89 o 
   7   3  16      423.93      538.90     46.89 o 
   8   3  16       89.39       77.25     44.74 o 
  -7   4  16      549.19      707.77     53.66 o 
  -6   4  16      740.98      747.78     79.89 o 
  -5   4  16     1304.68     1295.29     78.30 o 
  -4   4  16       73.54       78.55     25.41 o 
  -3   4  16      501.21      516.67     44.26 o 
  -2   4  16      879.74      792.83    116.47 o 
  -1   4  16      215.92      232.01     32.82 o 
   0   4  16      485.85      472.82     40.92 o 
   1   4  16      217.72      170.26     31.77 o 
   2   4  16      875.33      841.72     57.05 o 
   3   4  16      499.94      490.64     83.56 o 
   4   4  16       69.79       75.69     27.54 o 
   5   4  16     1292.23     1348.57    104.24 o 
   6   4  16      741.52      728.62     57.69 o 
   7   4  16      541.96      631.78     49.40 o 
  -7   5  16      230.46      175.64     36.77 o 
  -6   5  16       74.14       85.84     28.51 o 
  -5   5  16      812.73      961.70     89.43 o 
  -4   5  16      207.91      233.57     34.34 o 
  -3   5  16      167.02       63.73     43.99 o 
  -2   5  16      336.66      321.09     55.23 o 
  -1   5  16       91.71       77.09     26.66 o 
   0   5  16      252.35      295.01     38.85 o 
   1   5  16       93.61       54.44     24.91 o 
   2   5  16      343.25      292.49     36.04 o 
   3   5  16      158.39       93.52     26.13 o 
   4   5  16      206.64      227.90     31.93 o 
   5   5  16      847.92     1005.77     63.73 o 
   6   5  16       75.71       76.09     28.19 o 
   7   5  16      228.65      224.39     33.27 o 
  -6   6  16      356.40      384.90     45.67 o 
  -5   6  16       31.62       39.21     26.58 o 
  -4   6  16      365.61      318.35     65.17 o 
  -3   6  16      973.90      944.69     65.87 o 
  -2   6  16      820.64      831.48     59.69 o 
  -1   6  16      136.06      122.35     49.16 o 
   0   6  16     1356.17     1552.88     89.80 o 
   1   6  16      133.81       85.49     34.49 o 
   2   6  16      831.15      835.31     59.83 o 
   3   6  16      971.35     1018.20     94.55 o 
   4   6  16      372.56      319.93     43.00 o 
   5   6  16       33.27        7.32     23.35 o 
   6   6  16      345.54      318.29     40.00 o 
  -5   7  16      599.62      675.31     57.75 o 
  -4   7  16      241.01      206.28     41.39 o 
  -3   7  16      740.40      794.83     58.24 o 
  -2   7  16      915.48      921.05    114.24 o 
  -1   7  16      702.34      723.41     59.40 o 
   0   7  16       16.83       31.72     25.05 o 
   1   7  16      683.36      771.55     62.81 o 
   2   7  16      930.23      981.05     94.20 o 
   3   7  16      737.90      745.93     53.69 o 
   4   7  16      244.65      279.04     36.56 o 
   5   7  16      596.04      694.41     89.23 o 
  -4   8  16       84.51       48.38     32.38 o 
  -3   8  16       74.74       90.12     30.44 o 
  -2   8  16      103.33      103.01     36.14 o 
  -1   8  16     2097.08     2273.49    125.39 o 
   0   8  16      491.37      484.63     46.26 o 
   1   8  16     2079.58     2173.22    120.85 o 
   2   8  16      106.48       91.79     35.74 o 
   3   8  16       71.23       58.47     73.27 o 
   4   8  16       85.19       22.92     34.25 o 
  -2   9  16      133.13      121.74     33.85 o 
  -1   9  16     1391.10     1484.81     90.61 o 
   0   9  16      130.47      114.62     35.59 o 
   1   9  16     1379.63     1523.60     89.53 o 
   2   9  16      136.54       71.27     34.02 o 
   3   9  16       91.43      102.09     41.41 o 
   1   0  17     1974.48     2011.29     99.83 o 
   2   0  17      233.20      293.35     31.79 o 
   3   0  17      216.36      205.63     31.74 o 
   4   0  17        6.40      -12.27     24.50 o 
   5   0  17        0.08      -17.54     22.28 o 
   6   0  17        5.51      -36.77     39.47 o 
   7   0  17       57.87       35.50     32.54 o 
  -7   1  17      145.51       65.48     29.46 o 
  -6   1  17       39.05       64.05     30.95 o 
  -5   1  17      412.44      475.34     65.12 o 
  -4   1  17      365.95      359.94     79.49 o 
  -3   1  17      213.90      167.43     38.63 o 
  -2   1  17      355.83      371.35     41.63 o 
  -1   1  17      345.06      337.33     46.48 o 
   0   1  17     1817.06     1989.53     95.61 o 
   1   1  17      348.09      329.89     39.04 o 
   2   1  17      358.02      302.96     34.85 o 
   3   1  17      210.05      129.61     28.78 o 
   4   1  17      375.79      354.12     40.41 o 
   5   1  17      412.75      456.62     73.32 o 
   6   1  17       35.07       51.64     25.93 o 
   7   1  17      146.90      110.62     31.08 o 
  -7   2  17       78.26      105.56     29.11 o 
  -6   2  17     1346.41     1576.13    106.53 o 
  -5   2  17      948.64     1115.69     74.95 o 
  -4   2  17       59.20       13.57     28.39 o 
  -3   2  17     1445.64     1706.57    189.05 o 
  -2   2  17      141.33       93.85     26.46 o 
  -1   2  17      249.96      232.96     33.69 o 
   0   2  17      143.29       33.60     25.82 o 
   1   2  17      244.41      220.77     30.81 o 
   2   2  17      133.10       84.08     34.01 o 
   3   2  17     1451.38     1492.30    120.45 o 
   4   2  17       58.21       37.73     23.16 o 
   5   2  17      951.99     1116.01    101.51 o 
   6   2  17     1355.68     1516.32    111.60 o 
   7   2  17       73.76       70.84     27.32 o 
  -6   3  17       85.46       -2.08     27.74 o 
  -5   3  17       78.67      130.15     36.51 o 
  -4   3  17       57.46       21.39     26.67 o 
  -3   3  17      236.43      253.91     37.16 o 
  -2   3  17      219.48      178.43     29.77 o 
  -1   3  17       82.55       86.20     29.30 o 
   0   3  17     1293.84     1250.08     76.95 o 
   1   3  17       81.34       65.38     31.02 o 
   2   3  17      208.46      170.49     29.40 o 
   3   3  17      245.54      253.90     34.66 o 
   4   3  17       56.41       39.79     23.72 o 
   5   3  17       77.60       63.48     26.38 o 
   6   3  17       88.86       94.81     27.19 o 
  -6   4  17      608.14      624.63     55.54 o 
  -5   4  17      252.16      243.37     38.03 o 
  -4   4  17      563.83      570.47     50.29 o 
  -3   4  17      174.31      131.61     32.93 o 
  -2   4  17     2290.51     2514.01    128.54 o 
  -1   4  17      957.40      951.39     63.72 o 
   0   4  17      306.21      313.65     44.74 o 
   1   4  17      966.13     1035.05     69.13 o 
   2   4  17     2282.61     2359.91    125.71 o 
   3   4  17      181.88      159.24     32.92 o 
   4   4  17      555.37      489.80    159.08 o 
   5   4  17      247.12      242.08     89.93 o 
   6   4  17      607.47      704.37     55.33 o 
  -5   5  17       32.52      -15.93     69.20 o 
  -4   5  17      338.65      336.68     44.94 o 
  -3   5  17     1550.60     1735.18     96.40 o 
  -2   5  17      401.84      368.01     55.58 o 
  -1   5  17       29.65       49.08     30.10 o 
   0   5  17      895.78      971.70     65.30 o 
   1   5  17       29.03       37.72     25.97 o 
   2   5  17      396.92      444.40     46.41 o 
   3   5  17     1536.27     1799.84    208.19 o 
   4   5  17      337.88      353.60     41.08 o 
   5   5  17       33.85       -9.92     25.90 o 
  -5   6  17      423.83      387.65     62.44 o 
  -4   6  17      562.65      491.25     48.98 o 
  -3   6  17        3.20        0.51     39.97 o 
  -2   6  17      215.05      166.26     34.39 o 
  -1   6  17      883.62     1007.93     90.18 o 
   0   6  17      622.55      684.74     63.83 o 
   1   6  17      860.76      893.66     66.28 o 
   2   6  17      221.02      207.39     52.25 o 
   3   6  17        2.63       20.86     24.57 o 
   4   6  17      556.75      484.51     49.16 o 
   5   6  17      423.92      398.03     63.08 o 
  -3   7  17      179.42      143.28     38.63 o 
  -2   7  17      253.49      337.25     48.42 o 
  -1   7  17      579.78      565.57     56.67 o 
   0   7  17       26.59      -19.52     25.35 o 
   1   7  17      574.77      573.92     54.84 o 
   2   7  17      260.33      221.54     34.83 o 
   3   7  17      185.32      140.53     31.18 o 
  -1   8  17      236.05      173.57     37.21 o 
   0   8  17      437.90      432.82     55.88 o 
   1   8  17      245.80      202.27     40.08 o 
   0   0  18        2.22       -1.39     33.60 o 
   1   0  18       48.49       30.54     26.06 o 
   2   0  18        0.10      -12.17     28.88 o 
   3   0  18        2.37        9.29     26.84 o 
   4   0  18      152.38       64.72     52.89 o 
   5   0  18      142.47      132.34     34.86 o 
  -5   1  18      172.57      107.84     33.74 o 
  -4   1  18       88.00       23.95     70.24 o 
  -3   1  18      897.96      988.38     69.43 o 
  -2   1  18      802.20      770.25     75.46 o 
  -1   1  18     1262.96     1349.05     81.88 o 
   0   1  18      777.78      813.88     60.28 o 
   1   1  18     1265.68     1514.01     84.03 o 
   2   1  18      811.73      769.86     90.23 o 
   3   1  18      900.54     1007.59     76.85 o 
   4   1  18       89.60       70.02     33.11 o 
   5   1  18      172.44      148.95     91.97 o 
  -5   2  18       57.61       73.60     31.86 o 
  -4   2  18      365.80      374.34     43.07 o 
  -3   2  18      426.70      401.45     57.07 o 
  -2   2  18     1422.10     1555.82     84.71 o 
  -1   2  18       80.60      100.79     29.83 o 
   0   2  18      959.32     1102.38    102.95 o 
   1   2  18       71.86       32.87     26.39 o 
   2   2  18     1410.79     1652.85     97.44 o 
   3   2  18      425.68      393.00     42.60 o 
   4   2  18      365.63      413.89    103.35 o 
   5   2  18       62.11       97.71     31.35 o 
  -5   3  18      373.26      349.37     54.58 o 
  -4   3  18      914.25      997.63     71.44 o 
  -3   3  18      437.66      445.74     66.56 o 
  -2   3  18      492.15      442.89     45.78 o 
  -1   3  18      846.16      974.75     65.41 o 
   0   3  18       39.73       48.28     46.28 o 
   1   3  18      842.58      896.68     64.43 o 
   2   3  18      489.75      401.06     45.39 o 
   3   3  18      450.21      548.47     49.13 o 
   4   3  18      916.29     1107.42     70.62 o 
   5   3  18      375.24      426.18    110.36 o 
  -4   4  18      346.30      292.58     51.17 o 
  -3   4  18      200.40      116.66     40.02 o 
  -2   4  18     1578.60     1777.66    102.63 o 
  -1   4  18      463.92      467.59     50.58 o 
   0   4  18       57.87       56.87     28.40 o 
   1   4  18      459.40      497.37     52.94 o 
   2   4  18     1591.77     1895.73    109.34 o 
   3   4  18      202.11      174.96     32.94 o 
   4   4  18      330.64      236.09     37.33 o 
  -3   5  18      291.03      299.28     66.07 o 
  -2   5  18      123.28      161.58     33.90 o 
  -1   5  18      562.17      547.42     52.37 o 
   0   5  18      142.65       71.77     27.80 o 
   1   5  18      552.29      565.90     73.82 o 
   2   5  18      120.46       92.45     35.39 o 
   3   5  18      305.59      286.84     56.37 o 
  -2   6  18      405.42      297.47     64.33 o 
  -1   6  18       69.64       45.54     60.25 o 
   0   6  18       24.53       -8.99     28.72 o 
   1   6  18       68.56       65.91     50.71 o 
   2   6  18      399.72      429.21     45.82 o 
   1   0  19       11.32       24.20     44.94 o 
   2   0  19      618.64      623.51     57.46 o 
   3   0  19      176.08      276.85    104.69 o 
  -3   1  19     1092.08     1170.90    113.54 o 
  -2   1  19      256.76      317.62     44.91 o 
  -1   1  19      513.41      494.25     58.61 o 
   0   1  19      147.13      179.20     35.01 o 
   1   1  19      522.02      521.02     66.36 o 
   2   1  19      266.48      265.46     41.82 o 
   3   1  19     1080.73     1244.18    117.82 o 
  -2   2  19      213.11      173.54     53.19 o 
  -1   2  19      140.06      177.92     41.73 o 
   0   2  19      259.93      247.34     43.41 o 
   1   2  19      140.75      131.98     69.94 o 
   2   2  19      211.60      210.02     44.49 o 
  -2   3  19      427.75      419.96     76.85 o 
  -1   3  19      332.81      281.20     41.58 o 
   0   3  19      245.13      191.66     37.79 o 
   1   3  19      330.98      360.49     45.71 o 
   2   3  19      450.60      556.87     65.32 o 
                                                 
